# Supplementary material for: Comprehensively Surveying Structure and Function of RING Domains from Drosophila melanogaster
Source: PLoS One. 2011 Sep 2;6(9):e23863. doi: 10.1371/journal.pone.0023863 (PMC3166285; doi:10.1371/journal.pone.0023863)
Supplement: Table S1 — Information related to RING proteins from Drosophila melanogaster and its corresponding putative orthologs from human. (XLS) [file pone.0023863.s009.xls]

## Sheet: Sheet1
Table S1 Information related to RING proteins from Drosophila melanogaster and its corresponding putative orthologs from human
Domain type	RING proteins from fruit fly		Its corresponding putative orthologs from human			Predicted location (s) of RING proteins from fruit fly	Target	Outcome	Reference
RING-C3HC4	RefSeq Protein ID	Gene Name (Symbol)	RefSeq Protein ID	Official Symbol (PDB ID)
	NP_729382; NP_648224	CG7037(Cbl)	NP_005179	Cbl(1FBV)		Nucleus	EGFR	Lysosomal sorting	[1]
	NP_649596; NP_731017	CG10981	NP_002929	Rnf4(2EA6A)		Nucleus,nucleoplasm	PML protein	Acute promyelocytic leukaemia	[2]
	NP_477509	CG5595(Sce)	NP_009143	Rnf2(2H0DB)		Nucleus	H2B	Modulation of chromosome	[3]
	NP_648826	CG5841(Mib1)	NP_065825	Mib1		Nucleus,cytoplasm,mitochondrial matrix,microsome(endoplasmic reticulum)	p35/CDK5 complex	Neuronal morphogenesis	[4]
	NP_524101; NP_730097; NP_730098	CG12284(th/Diap1)	NP_001158	Xiap		Nucleus	Nedd2-like caspase	Tumorigenicity	[5]
	NP_647847	CG1134	NP_078820	Mul1		Nucleus,cytoplasm,mitochondrial inner membrane,extracellular matrix	Drp1; Caspases	Mitochondrial fission; Apoptosis	[6-7]
	NP_611388	CG15104(Topors)	NP_005793	Topors		Nucleus,transcription factor complex	NKX3.1; P53	Prostate cancer; carcinomas	[8]
	NP_476652; NP_731311; NP_731310; NP_731309; NP_001163563	CG11988(Neur)	NP_001136123	Neurl1B		Nucleus,cytoplasm,mitochondrion,peroxisome	Delta and BFM	Neur-dependent endocytosis	[9]
	NP_476652; NP_731311; NP_731310; NP_731309; NP_001163563	CG11988(Neur)	NP_004201	NeurlA		Nucleus,cytoplasm,mitochondrion,peroxisome	/	/	/
	NP_647989	CG10542 (Bre1)	NP_055586	Rnf40		Nucleus,transcription elongation factor complex	Syntaxin 1; H2Bvt	Neurotransmitter release; HOX gene expression;	[10-11]
	NP_647989	CG10542 (Bre1)	NP_062538	Rnf20		Nucleus,fibrillar region of the nucleolus	H2B; Ebp1	Cancer	[12]
	NP_523776	CG4909(Posh)	NP_065921	Posh		Nucleus,transcription factor complex	ALIX	HIV-1 release	[13-14]
	NP_523725	CG3886(Psc)	NP_005171	Bmi1(2H0DA)		Nucleus,nuclear body,transcription factor complex	H2A(hs)	Oncogenesis	[15]
	NP_523726; NP_001163134	CG3905( Su(z)2)	NP_005171	Bmi1(2H0DA)		Nucleus,nuclear body,transcription factor complex	/	/	/
	NP_611884	CG3231(Snama)	NP_008841;NP_061173;NP_116015	Rbbp6		Nucleus,transcription factor TFIIE complex,nucleolus	YB-1, p53 and Rb	Apoptosis and cell cycle	[16]
	NP_477127; NP_788362	CG8293(Iap2/Diap2)	NP_001157	Birc2(1QBHA)		Nucleus,cytoplasm,extracellular,mitochondrial matrix,mitochondrial inner membrane,Golgi transport complex,DNA-directed RNA polymerase I complex	RIP1	Apoptosis	[17]
	NP_477127; NP_788362	CG8293(Iap2/Diap2)	NP_892007;NP_001156	Birc3(3EB6)		Nucleus,cytoplasm,microsome,peroxisome	RIP1	Apoptosis	[17]
	NP_477127; NP_788362	CG8293(Iap2/Diap2)	NP_001158	Birc4(1I4OC)		Nucleus,cytoplasm,nucleus,peroxisome,Trans-Golgi network	Caspase-9 and Smac	Apoptosis and tumor	[18]
	NP_477127; NP_788362	CG8293(Iap2/Diap2)	NP_203127	Birc8(1XB0A)		Nucleus,cytoplasm,proteasome complex,peroxisome	Caspase3, 9	Apoptosis	[19-20]
	NP_650425	CG6752	NP_071347	Rnf123		Integral membrane protein,integral to plasma membrane,voltage-gated potassium channel complex,Endoplasmic reticulum	P27	Cell cycle	[21]
	NP_723600	CG31721(Trim9)	NP_150632;NP_001092094;NP_000372	Midline1(2JUNA)		Nucleus	PP2A	Opitz syndrome	[22]
	NP_723600	CG31721(Trim9)	NP_055978;NP_443210	Trim9(2DB8A)		Nucleus,transcription factor complex	SNAP-25	Synaptic vesicle exocytosis	[23]
	NP_652022	CG12218(Mei-P26)	NP_150241;NP_150243;NP_150247;NP_002666; NP_150249;NP_150250;NP_150242;NP_150252;NP_150253	Pml(1BORA)		Nucleus,polytene chromosome	TIP60	DNA damage repair	[24]
	NP_572915	CG9941	NP_443148	Rnf157		Nucleus,cytoplasm,Golgi transport complex,synapse	/	/	/
	NP_572915	CG9941	NP_056061;NP_001135761;NP_001135762;NP_001135763	Rnf156		Nucleus,PML body,mitochondrial matrix	Prion	Spongiform neurodegeneration	[25]
	NP_610827	CG17019	NP_001017368	Carp2(1Y02A)		Nucleus,cytoplasm,mitochondrial matrix,secreted	RIP; P53	NF-kB pathway; Tumor	[26-27]
	NP_610827	CG17019	NP_919247;NP_079402	Carp1		Nucleus,cytoplasm,mitochondrion	P53	Tumor	[27]
	NP_611680	CG12489(Dnr1)	NP_037394	Mylip		Nucleus,cytoplasm,nucleoplasm,shuttles between the nucleus and the cytoplasm,heterogeneous nuclear ribonucleoprotein complex	LDLR; MHC II	Cholesterol uptake; Immunity	[28-29]
	NP_611390; NP_725843; NP_001137707	CG15105(Abba)	NP_150594;NP_006449	Trim3		Nucleus	GKAP	Brain tumor	[30]
	NP_611390; NP_725843; NP_001137707	CG15105(Abba)	NP_001034200	Trim71		Nucleus,cytoplasm,transcription factor complex	/	Development	[31]
	NP_611390; NP_725843; NP_001137707	CG15105(Abba)	NP_056086;NP_001123539	Trim2		Nucleus,nucleosom,mitochondrial matrix	/	/	/
	NP_524724; NP_001163665	CG5206(Bonus)	NP_148980;NP_056990	Trim33		Nucleus	Smad2/3	Pancreatic tumors	[32]
	NP_524724; NP_001163665	CG5206(Bonus)	NP_056989;NP_003843	Trim24(2YYNA)		Nucleus,cytoplasm,spliceosomal complex	E4 ORF3	Viral replication	[33]
	NP_524724; NP_001163665	CG5206(Bonus)	NP_005753	Trim28(2RO1A)		Nucleus,cytoplasm,extracellular matrix	NGFI-B	CRH signaling	[34]
	NP_609193	CG8419	NP_079464;NP_001139107	Trim45(2DS4A)		Nucleus,cytoplasm,ribonucleoprotein complex	/	/	/
	NP_649138; NP_001137978; NP_001137979; NP_001137980	CG8786	NP_112225	Rnf146(2D8TA)		Nucleus,transcription factor complex	/	Alzheimer's disease; Breast and ovarian cancer	[35-36]
	NP_610605	CG7614 (Mat1)	NP_002422;NP_001171434	Mnat1(1G25A)		Nucleus,transcription factor complex	CAK	Cell proliferation/differentiation	[37]
	NP_476725; NP_730206	CG9949(Sina)	NP_001006611;NP_003022	Siah1(2A25A)		Mitochondrion	Synphilin-1	Parkinson's disease	[38]
	NP_648927	CG13030(Sinah)	NP_001006611;NP_003022	Siah1(2A25A)		Mitochondrion	Ttk; HIF-1	Placental development	[39]
	NP_570022	CG2681	NP_001006611;NP_003022	Siah1(2A25A)		Mitochondrion	Ttk;HIF-1	Placental development	[39]
	NP_476725; NP_730206	CG9949(Sina)	NP_005058	Siah2		Nucleus,cytoplasm,mitochondrion,peroxisome	Hif-1alpha	Hypoxia	[40]
	NP_647624	CG7864	NP_002608;NP_722540	Pex10		Nucleus,cytoplasm,peroxisomal matrix,mitochondrial inner membrane	/	Zellweger syndrome	[41]
	NP_608546	CG3639	NP_000277	Pex12		Integral to peroxisomal membrane,anchored to the ER membrane by its N-terminal hydrophobic region,cytoplasmic,translocated into the nucleus in response to phosphorylation, transcription factor TFIIIC complex	Pex5	PBDs	[41]
	NP_648034	CG7376(Shprh)	NP_001036148;NP_775105	Shprh		Nucleus	PCNA	Maintain genomic stability	[42]
	NP_572969	CG5334	NP_054879	Mkrn2		Nucleus,dosage compensation complex	/	Tumor	[43]
	NP_524704; NP_730653	CG7184(Mkrn1)	NP_038474;NP_001138597	Mkrn1		Nucleus	p53; p21	Apoptosis	[44]
	NP_572970	CG5347	NP_038474;NP_001138597	Mkrn1		Nucleus	p53; p21	Apoptosis	[44]
	NP_649055	CG12477	NP_038474;NP_001138597	Mkrn1		Nucleus	p53; p21	Apoptosis	[44]
	NP_648210	CG7081	NP_000309;NP_001073336	Pxmp3		Integral peroxisomal membrane protein,mitochondrial inner membrane,perinuclear space	Pex5p; Pex10p	Zellweger syndrome	[45]
	NP_523399; NP_728145; NP_996500	CG5659(Ari-1)	NP_005735	Arih1(1WD2A)		Nucleus,cytoplasm,spliceosome complex,chromatin assembly complex,inclusion body	4EHP	/	/
	NP_648392; NP_729606	CG12362	NP_005735	Arih1(1WD2A)		Nucleus,cytoplasm,spliceosome complex,chromatin assembly complex,inclusion body	4EHP	/	[46]
	NP_477374	CG5709(Ari-2)	NP_006312	Ari-2		Nucleus,cytoplasm	UbcH7; Ubc13	Myelopoiesis	[47]
	NP_651934	CG11360	NP_115622	Mex3B		Nucleus,cytoplasm,nuclear pore complex,transcription factor complex,Golgi apparatus	Adaptor proteins 14-3-3	Embryonic development	[48]
	NP_651934	CG11360	NP_001087194	Mex3A		Nucleus,cytoplasm,nuclear pore complex,mitochondrion	/	/	/
	NP_651934	CG11360	NP_976049	Mex3D(2DGRA)		Nucleus,cytoplasm,translocated into the nucleus in response to phosphorylation,heterogeneous nuclear ribonucleoprotein complex	/	/	/
	NP_651934	CG11360	NP_057710	Mex3C		Nucleus,cytoplasm,nuclear matrix,transcription factor complex	/	/	/
	NP_609933	CG17492(Mib2)	NP_543151;NP_001164157;NP_001164158;NP_001164159;NP_001164160	Mib2		Nucleus,cytoplasm,mitochondrial outer membranemitochondrion,integral to plasma membrane	NMDAR	Synaptic plasticity	[49]
	NP_723214; NP_609072; NP_001162896	CG11321	NP_060469	Rnf31(2CT7A)		Nucleus,cytoplasm	DAX-1	Steroidogenesis	[50]
	NP_599109; NP_476770; NP_599108; NP_476769; NP_001014621	CG8651(Trx)	NP_055542	Mll4		Nucleus,cytoplasm,mitochondrion,nucleoplasm	INI1	NR transactivation	[51]
	NP_611545	CG4030	NP_004694;NP_001077054	Rabep1		Nucleus,cytoplasm,transcription factor TFIID complex,perinuclear space,Endoplasmic reticulum lumen,translocated into the nucleus in response to phosphorylation	/	/	/
	NP_788722; NP_788723	CG4620(Unk)	NP_001073888	Unk		Nucleus,cytoplasm,shuttles between the nucleus and the cytoplasm,condensed nuclear chromosome	/	/	/
	NP_788722; NP_788723	CG4620(Unk)	NP_001032202;NP_075564	Unkl		Nucleus,cytoplasm,mitochondrial small ribosomal subunit,intermediate filament,secreted	/	/	/
	NP_728629; NP_647623	CG12099	NP_055683	Rnf10		Nucleus	/	/	/
	NP_611932	CG11414	NP_835461	Znf598		Nucleus,transcription factor complex	/	/	/
	NP_610050	CG2617	NP_114404	Rnf26		Integral membrane protein,integral to plasma membrane	/	/	/
	NP_651214	CG13605	NP_001103373;NP_116203	Rnft2		Nucleus,integral membrane protein,integral to plasma membrane,intercellular canaliculus,mitochondrial inner membrane	/	/	/
	NP_651214	CG13605	NP_057209	Rnft1		Nucleus,integral to membrane,perinuclear space,peroxisomal,transcription factor TFIID complex	/	/	/
	NP_727896; NP_727897; NP_573076; NP_996449; NP_996448	CG8974	NP_689480;NP_001129296;NP_001129297	Rnf185		Nucleus,integral to membrane,perinuclear space,transcription factor TFIID complex	/	/	/
	NP_727896; NP_727897; NP_573076; NP_996449; NP_996448	CG8974	NP_008844	Rnf5		Nucleus,integral membrane protein. mitochondrial inner membrane,perinuclear space,microtubule	MITA	Antiviral responses	[52]
	NP_727898; NP_001096988	CG32581	NP_689480;NP_001129296;NP_001129297	Rnf185		Nucleus,transcription factor TFIID complex,perinuclear space,microtubule	/	/	/
	NP_730026	CG32847	NP_689480;NP_001129296;NP_001129297	Rnf185		Nucleus,transcription factor TFIID complex,perinuclear space,microtubule	/	/	/
	NP_001097770	CG34308	NP_689480;NP_001129296;NP_001129297	Rnf185		Nucleus,transcription factor TFIID complex,perinuclear space,microtubule	/	/	/
	NP_729296; NP_648156	CG32369	NP_689484	Lonrf1		Nucleus	/	/	/
	NP_729296; NP_648156	CG32369	NP_001027026;NP_079054	Lonrf3		Nucleus	/	/	/
	NP_729296; NP_648156	CG32369	NP_940863	Lonrf2		Nucleus,PML body	/	/	/
	NP_524933	CG4195(l(3)73Ah)	NP_006306	Pcgf3		Nucleus,nuclear body,ribonucleoprotein complex,	/	/	/
	NP_650865	CG4973	NP_008909	Rnf113A(2CSYA)		Nucleus,cytoplasm,transcription elongation factor complex	/	/	/
	NP_650865	CG4973	NP_849192	Rnf113B		Nucleus,cytoplasm,transcription elongation factor complex	/	/	/
	NP_651088	CG4813	NP_060620	Rnf220		Nucleus,cytoplasm,transcription elongation factor complex,extracellular matrix,mitochondrial membrane	/	/	/
	NP_609993; NP_724217; NP_788075	CG10263	NP_079090	Cbll1		Nucleus,transcription factor TFIID complex	/	/	/
	NP_609993; NP_724217; NP_788075	CG10263	NP_689790	Znf645		Nucleus	/	/	/
	NP_573383	CG12200	NP_919420;NP_001124506	Rnf212		Nucleus,nuclear chromosome	/	/	/
	NP_610866	CG17048	NO	NO		Nucleus,cytoplasm,transcription factor TFIID complex,perinuclear space,mitochondrial inner membrane	/	/	/
	NP_651109; NP_001163693	CG34375	NO	NO		Nucleus,cytoplasm,ribonucleoprotein complex,transcription factor complex	/	/	/
	NP_001163003; NP_609860	CG15150(Elfless)	NO	NO		Nucleus,transcription factor complex	Nedd2-like caspase	Spermatogenesis and apoptosis	[53]
	NP_001097886; NP_001138100	CG34289	NO	NO		Nucleus	/	/	/
	NP_733236	CG31053	NO	NO		Nucleus,mitochondrial inner membrane,mitochondrial matrix	/	/	/
	NP_731776	CG8141	NO	NO		Nucleus,mitochondrial inner membrane	/	/	/
	NP_001097829	CG14306	NO	NO		Nucleus	/	/	/
	NP_733111; NP_651406	CG5071	NO	NO		Nucleus	/	/	/
	NP_611167	CG8910	NO	NO		Nucleus,mitochondrion	/	/	/
RING-C3H2C3	NP_611305	CG5140(Nopo)	NP_005870	Traip		Nucleus,cytoplasmic and perinuclear region	TRAF	Oncogenesis; Apoptosis	[54]
	NP_649902; NP_731366; NP_731367	CG9381(Mura)	NP_073618;NP_919311;NP_919313;NP_919310;NP_919309	Rnf38		Nucleus,cytoplasmic,histone deacetylase complex,mitochondrial intermembrane space	/	/	[55]
	NP_651928; NP_726586	CG1909	NP_005046;NP_116034	Rapsn(1X4JA)		Nucleus,cytoplasmic,mitochondrial inner membrane,	AChR	Congenital myasthenic syndrome	[56]
	NP_650789	CG5555	NP_006759	Brap		Nucleus,cytoplasmic,transcription factor TFIIIC complex,peroxisome,spliceosome complex	HsCdc14A	Cell cycle	[57]
	NP_650112; NP_731623	CG6923	NP_060080	Rnf111		Nucleus,cytoplasm,transcription factor complex,nuclear pore complex	SnoN, c-Ski, Smad7	Embryonic development	[58]
	NP_650112; NP_731623	CG6923	NP_002922	Rnf1		Nucleus,transcriptional repressor	BMI1, EDR1, CBX4	Prostate cancer	[59]
	NP_650729; NP_001138076	CG7694	NP_057578	Rnf181		Nucleus,cytoplasm,extracellular matrix,mitochondrial inner membrane,mitochondrial electron transport chain	IIb	Immunity	[60]
	NP_649859	CG11982	NP_055270	Rnf115		Nucleus,cytoplasm,shuttles between the nucleus and the cytoplasm,transcription elongation factor complex	EGFR	Breast cancers	[61]
	NP_649859	CG11982	NP_919442	Rnf126(2ECTA)		Nucleus,cytoplasm,peroxisome,extracellular matrix	/	/	/
	NP_733292;NP_733293; NP_996304; NP_996303	CG2304(Trc8)	NP_009149	Rnf139		Integral membrane protein	SREBPs	Kidney cancer	[62]
	NP_733292;NP_733293; NP_996304; NP_996303	CG2304(Trc8)	NP_001186309;NP_653327;NP_001186310;NP_001186311;NP_001186312	Rnf145		Integral membrane protein,voltage-gated sodium channel complex	/	/	/
	NP_726563	CG32850	NP_055187	Rnf11		Nucleus,cytoplasm,proteasome complex,peroxisome	A20, TAX1BP1	Inflammation	[63]
	NP_732721	CG5382	NP_006773	Zfpl1		Nucleus,cytoplasm,endoplasmic reticulum,peroxisome,mitochondrial inner membrane	GM130	Cis-Golgi assembly	[64]
	NP_477286	CG3093(Dor)	NP_065908	Vps18		Nucleus,cytoplasm,nuclear envelope,mitochondrion,protein phosphatase type 2A complex	SNK	Cell division	[65]
	NP_573247; NP_728098; NP_728099; NP_728100	CG15814	NP_060790	Rnf121		Integral membrane protein,integral to plasma membrane	/	/	/
	NP_573247; NP_728098; NP_728099; NP_728100	CG15814	NP_775933	Rnf175		Integral membrane protein,integral to plasma membrane	/	/	/
	NP_610915	CG13344	NP_071898	Rnf25(2DMFA)		Nucleus,cytoplasm,transcription factor TFIID complex	P65	NF-kB pathway	[66]
	NP_476598; NP_476599	CG3647(Stc)	NP_002495;NP_667344;NP_667345	Nfx1		Nucleus,cytoplasm,nucleosome remodeling complex,transcription factor TFIIIC complex,associated with the trans-Golgi network	HDAC	Chromatin structure	[67]
	NP_649653; NP_731079; NP_731080; NP_001097695	CG10277	NP_009213;NP_899237	Rnf13		Integral membrane protein,membrane-bound on microsomes	/	Pancreatic carcinogenesis	[68]
	NP_609030	CG16947	NP_056251;NP_001008925;NP_001009922	Rchy1(2K2CA)		Nucleus,cytoplasm,secreted	P53	Tumor	[69]
	NP_726508; NP_523864; NP_001163300	CG2679(Goliath)	NP_060904	Rnf130		Integral membrane protein,membrane-bound,endoplasmic reticulum	/	Apoptosis	[70]
	NP_651894	CG1937(Sip3)	NP_115807;NP_757385	Syvn1		Integral membrane protein,endoplasmic reticulum	Pael-R; HMG-CoA	Neurodegenerative diseases	[71]
	NP_651894	CG1937(Sip3)	NP_001135	GP78		Integral membrane protein,integral to endoplasmic reticulum membrane	Huntingtin	Huntington's disease	[72]
	NP_511064	CG3929(Deltex)	NP_004407; NP_065943;NP_001096066;NP_055992	Dtx1; Dtx2;Dtx4		Nucleus,cytoplasm,mitochondrial inner membrane	AIP4	Notch pathway	[73]
	NP_573184	CG9086(Ubr1)	NP_777576	Ubr1		Integral membrane protein,integral to plasma membrane	N-end rule pathway	Johanson-Blizzard syndrome	[74]
	NP_511159	CG32592(Hiw)	NP_055872	Mycbp2		Nucleus,cytoplasm,alpha DNA polymerase:primase complex,mitochondrial inner membrane	Tuberin	CNS lesions	[75]
	NP_572428	CG42593	NP_742067	Ubr3		Integral membrane protein,endoplasmic reticulum membrane	/	/	/
	NP_730776	CG32350	NP_068375	Vps11		Nucleus,cytoplasm,Golgi transport complex,DNA-directed RNA polymerase I complex	/	/	/
	NP_001036416; NP_001036415; NP_001036417	CG18028(Lt)	NP_055211;NP_542198	Vps41		Nucleus,cytoplasm,spliceosome complex,transcription factor TFIIIC complex	/	/	/
	NP_648048	CG10144	NP_056118;NP_001009921	Vps8		Nucleus,cytoplasm,nuclear pore,nuclear matrix,transcription factor TFIIIC complex,transcription factor TFIID complex,microsomes, outer mitochondrial membrane and peroxisomal membrane	/	/	/
	NP_611303	CG10916	NO	NO		Nucleus,cytoplasm,peroxisome,secreted,extracellular matrix	/	/	/
	NP_569969	CG4325	NO	NO		Nucleus,cytoplasm,peroxisome,extracellular,secreted,mitochondrion	/	/	/
	NP_650059	CG17721	NO	NO		Extracellular,secreted,lysosome	/	/	/
	NP_608744	CG17260	NO	NO		Nucleus,cytoplasm,secreted,mitochondrial outer membrane	/	/	/
RING-C3HC3D	NP_511080	CG10961(Traf6)	NP_004611;NP_665802	Traf6(3HCTA)		Nucleus,cytoplasm,ribonucleoprotein complex	Akt	Oncogenesis	[76]
	NP_648816	CG17033(Elgi)	NP_919340;NP_005776;NP_919339	Rnf41(2GWFB)		Nucleus,cytoplasm,transcription factor complex,ribonucleoprotein complex	ErbB3; Bruce	Apoptosis	[77]
	NP_609668	CG9014	NP_919340;NP_005776;NP_919339	Rnf41		Nucleus,cytoplasm,transcription factor complex,ribonucleoprotein complex	ErbB3; Bruce	Apoptosis	[77]
	NP_648886	CG16807(Roquin)	NP_742068	Rc3h1		Nucleus,cytoplasm,transcription factor complex	IL-21	Autoimmunity	[78]
	NP_649554	CG2926	NP_065952	Phrf1		Nucleus	/	/	/
RINGv-C4HC3	NP_648305	CG4080	NP_001002265;NP_001002266;NP_659458;	Rnf178		Integral membrane protein,voltage-gated potassium channel complex	B7-2, MHC-I	Immunity	[79]
	NP_648305	CG4080	NP_060393	Rnf171(2D8SA)		Integral membrane protein,integral to plasma membrane	B7-2, MHC-I	Immunity	[79]
	NP_647715; NP_001163328	CG1317	NP_005876	Rnf176		Integral membrane protein,integral to plasma membrane	D2	/	[80]
	NP_649463	CG9855	NP_060294	Rnf153		Integral membrane protein,integral to plasma membrane	Drp1	Mitochondrial division	[81]
	NP_570059	CG16781	NP_060294	Rnf153		Integral membrane protein,integral to plasma membrane	Drp1	Mitochondrial division	[81]
	NP_651547	CG17991	NP_060294	Rnf153		Integral membrane protein,integral to plasma membrane	Drp1	Mitochondrial division	[81]
	NP_572456	CG10761	NP_060294	Rnf153		Integral membrane protein,integral to plasma membrane	Drp1		[81]
	NP_649154; NP_001014591; NP_001163476	CG8103(Mi-2)	NP_001005271;NP_001005273;NP_005843	Chd3		Nucleus,alpha DNA polymerase:primase complex,nuclear matrix	Pericentrin	Dermatomyositis	[82]
	NP_649154; NP_001014591; NP_001163476	CG8103(Mi-2)	NP_001264	Chd4		Nucleus,alpha DNA polymerase:primase complex,nuclear matrix	NuRD	Modulating chromatin	[83]
	NP_611847	CG5591	NP_733751	Mll3		Nucleus,nucleoplasm,polytene chromosome	INI1	Chromatin remodeling	[51]
	NP_609063	CG11329	NP_659547	Nsmce1(2CT0A)		Cytoplasmic,extracellular space,mitochondrial matrix,peroxisome,mitochondrial small ribosomal subunit	/	/	/
	NP_572359; NP_001162682	CG14435	NP_667339	Znrf2		Nucleus,cytoplasm,mitochondrion,peroxisome,secreted	/	Neuronal transmission and plasticity	[84]
	NP_572359; NP_001162682	CG14435	NP_115644	Znrf1		Nucleus,cytoplasm,mitochondrial inner membrane,secreted	/	Neuronal transmission and plasticity	[84]
	NP_647879	CG15011	NP_002495;NP_667344;NP_667345	Nfx1		Nucleus,cytoplasm,nucleosome remodeling complex,transcription factor TFIIIC complex	HDAC	Chromatin structure	[67]
	NP_733441; NP_733442; NP_651881	CG1815	NP_898869;NP_898868;NP_036540	Zmynd8		Nucleus,delta DNA polymerase complex,transcription factor complex	/	/	/
	NP_610163; NP_724405; NP_724404	CG2682(D4)	NP_006259	Dpf2		Nucleus	/	/	/
	NP_610163; NP_724405; NP_724404	CG2682(D4)	NP_001128627;NP_001128628;NP_004638	Dpf1		Nucleus,transcription factor complex	/	/	/
	NP_730427	CG32210	NP_056380	Rnf160		Nucleus,nucleoplasmic side of the inner nuclear membrane,lamin filament,small nucleolar ribonucleoprotein complex,mitochondrial matrix	/	/	/
	NP_611511	CG13442	NO	NO		Integral membrane protein,endoplasmic reticulum	/	/	/
	NP_572327; NP_727100	CG17717	NO	NO		Nucleus,cytoplasm,extracellular space,secreted,mitochondrial membrane	/	/	/
	NP_722856; NP_608725; NP_722857	CG2991	NO	NO		Integral membrane protein,integral to plasma membrane	/	/	/
C3HGC3	NP_647843	CG14983	NO	NO		Cytoplasm,extracellular,secreted,associated with the Golgi apparatus,lysosome	/	/	/
	NP_609784	CG17329	NO	NO		Nucleus,cytoplasm,extracellular,inclusion body,secreted,mitochondrial electron transport chain	/	/	/
	NP_723984	CG31807	NO	NO		Cytoplasm,secreted,mitochondrial small ribosomal subunit	/	/	/
	NP_001014488	CG33552	NO	NO		Mitochondrion	/	/	/
	NP_001097605	CG13481	NO	NO		Nucleus,cytoplasm,proteasome complex,secreted,mitochondrial inner membrane,peroxisome	/	/	/
	NP_648919	CG13025	NP_060594	Rfwd3		Nucleus,cytoplasm,transcription factor complex,early endosome	/	/	/
RING-C4C4	NP_723578; NP_723579; NP_723580; NP_723581; NP_723582; NP_723583	CG31716	NP_037448;NP_001008226	Cnot4(1UR6)		Nucleus,cytoplasm,histone deacetylase complex,Golgi transport complex	UBE2D2(hs)	Regulating mRNA synthesis/decay	[85]
	NP_648633	CG11281(Snky)	NP_689707;NP_001137159	Dcst1		Integral membrane protein,sodium/potassium-exchanging ATPase complex,integral to plasma membrane	/	/	/
	NP_788324	CG33144	NP_055561	Rnf144A(1WIMA)		Nuclear membrane protein	UBE2D2(hs)	/	[86]
	NP_788324	CG33144	NP_877434	Rnf144B		Nucleus,cytoplasm,mitochondrial inner membrane,perinuclear space,transcription factor TFIID complex	P21	Apoptosis	[87]
RING-C6H3C2D	NP_569852; NP_001138143	CG16982 (Roc1a)	NP_055063	Rbx1(1U6GB)		Nucleus,cytoplasm,mitochondrial inner membrane,secreted	SCF complex	Apoptosis and senescence	[88]
	NP_652613	CG16988(Roc1b)	NP_055063	Rbx1(1U6GB)		Nucleus,cytoplasm,mitochondrial inner membrane,secreted	Caspase	Sperm differentiation	[89]
	NP_610691; NP_001163119	CG8998(Roc2)	NP_055060;NP_899060	Rnf7(2ECLA)		Secreted,shuttles between the nucleus and the cytoplasm	HIF-1alpha	Hypoxia-induced apoptosis	[90]
	NP_001097122; NP_001097123	CG34440(Img)	NP_001002244;NP_001002245;NP_001002246;NP_001002247;NP_001002248;NP_001002249;NP_057560	Apc11		Nucleus,cytoplasm,extracellular space,secreted	Securin, cyclin B1	Regulation mitosis	[91]
RING/U-box	NP_477441	CG5203(Chip)	NP_005852	Chip(2OXQ)		Nucleus,cytoplasm,mitochondrial matrix,kinetochore	FoxO1; LRRK2	Arterial diseases; Parkinson's disease	[92-93]
	NP_609597; NP_001162967	CG9934	NP_001099032;NP_006039	Ube4B		Nucleus,cytoplasm,translocated into the nucleus in response to phosphorylation,early endosome,Associates with chromatin	FEZ1	Neuritogenesis	[94]
	NP_609060	CG11070	NP_004779	Ube4A(1WGMA)		Integral membrane protein,membrane-bound,endoplasmic reticulum	Securin	Autoimmune response	[95].
	NP_651790	CG2218	NP_055763;NP_955447	Ubox5		Nucleus,dosage compensation complex,polytene chromosome	UBE2L3	/	[96]
	NP_523783	CG5519(Prp19)	NP_055317	Prpf19		Nucleus,cytoplasm,secreted,mitochondrial ribosome	Metnase	DNA repair	[97]
	NP_573288	CG6179	NP_057037	Nosip		Nucleus,cytoplasm,translocated into the nucleus in response to phosphorylation,transcription factor TFIIE complex	eNOS	Apoptosis or cell proliferation	[98]
	NP_611113	CG7747	NP_055152;NP_680480;NP_680481	Ppil2		Nucleus,cytoplasm,peripheral membrane protein associated with the trans-Golgi network,eukaryotic translation initiation factor 3complex,RNase complex	Eglin c	Immunity and cancer	[99]
	NP_649969	CG3909 without U-box	NP_689741; NP_001121684; NP_001121685 with U-box	Ubox6		Nucleus,cytoplasm,secreted,extracellular matrix,transcription factor TFIIIC complex	/	/	/
Note:Bold letters indicated that 3Ds complexes of the RING-E3 and E2 enzyme pairs were modeled by homology modeling. Human RING-E3s with experimental structual data were indicated by PDB ID. 2OXQ are from zebrafish.Human NP_001121684 is provided with a typical RING/U-box domain (E-value: 1.02e-23), but its ortholog (NP_649969) from fruit fly lack the corresponding domain, which results in RING/U-…
Reference for Table S1
1 Umebayashi K, Stenmark H, Yoshimori T (2008) Ubc4/5 and c-Cbl continue to ubiquitinate EGF receptor after internalization to facilitate polyubiquitination and degradation. Mol Biol Cell 19: 3454-3462.
2 Tatham MH GM, Shen L, Plechanovova A, Hattersley N, Jaffray EG, Palvimo JJ, Hay RT (2008) RNF4 is a poly-SUMO-specific E3 ubiquitin ligase required for arsenic-induced PML degradation. Nat Cell Biol 10(5):538-546.
3 Wang H WL, Erdjument-Bromage H, Vidal M, Tempst P, Jones RS, Zhang Y (2004) Role of histone H2A ubiquitination in Polycomb silencing. Nature 431(7010):873-878.
4 Choe EA LL, Zhou JY, Cheng D, Duong DM, Jin P, Tsai LH, Peng J (2007) Neuronal morphogenesis is regulated by the interplay between cyclin-dependent kinase 5 and the ubiquitin ligase mind bomb 1. J Neurosci 27(35):9503-9512.
5 Abd-Elrahman I HK, Neuman T, Nachmias B, Perlman R, Ben-Yehuda D (2009) The inhibitor of apoptosis protein Livin (ML-IAP) plays a dual role in tumorigenicity. Cancer Res 69(13):5475-5480.
6 Braschi E ZR, McBride HM (2009) MAPL is a new mitochondrial SUMO E3 ligase that regulates mitochondrial fission. EMBO Rep 10(7):748-754.
7 Zhang B HJ, Li HL, Liu T, Wang YY, Waterman P, Mao AP, Xu LG, Zhai Z, Liu D, Marrack P, Shu HB (2008) GIDE is a mitochondrial E3 ubiquitin ligase that induces apoptosis and slows growth. Cell Res 18(9):900-910.
8 Guan B, Pungaliya P, Li X, Uquillas C, Mutton LN, Rubin EH, Bieberich CJ (2008) Ubiquitination by TOPORS regulates the prostate tumor suppressor NKX3.1. J Biol Chem 283(8):4834-4840.
9 Bardin AJ SF (2006) Bearded family members inhibit Neuralized-mediated endocytosis and signaling activity of Delta in Drosophila. Dev Cell 10(2):245-255.
10 Chin LS VJ, Li L (2002) Staring, a novel E3 ubiquitin-protein ligase that targets syntaxin 1 for degradation. J Biol Chem 277(38):35071-35079.
11 Zhu B ZY, Pham AD, Mandal SS, Erdjument-Bromage H, Tempst P, Reinberg D (2005) Monoubiquitination of human histone H2B: the factors involved and their roles in HOX gene regulation. Mol Cell 20(4):601-611.
12 Liu Z OS, Okada M, Liu X, Cheng D, Peng J, Brat DJ, Sun SY, Zhou W, Gu W, Ye K (2009) Human BRE1 is an E3 ubiquitin ligase for Ebp1 tumor suppressor. Mol Biol Cell 20: 757-768.
13 Alroy I TS, Greener T, Gordon D, Barr HM, Taglicht D, Mandil-Levin R, Ben-Avraham D, Konforty D, Nir A, Levius O, Bicoviski V, Dori M, Cohen S, Yaar L, Erez O, Propheta-Meiran O, Koskas M, Caspi-Bachar E, Alchanati I, Sela-Brown A, Moskowitz H, Tessmer U, Schubert U, Reiss Y (2005) The trans-Golgi network-associated human ubiquitin-protein ligase POSH is essential for HIV type 1 production. Pr…
14 Votteler J IE, Fingrut O, Shemesh V, Taglicht D, Erez O, Sörgel S, Walther T, Bannert N, Schubert U, Reiss Y (2009) Exploring the functional interaction between POSH and ALIX and the relevance to HIV-1 release. BMC biochemistry 10:12.
15 Wei J ZL, Xu J, Wang H (2006) Role of Bmi1 in H2A ubiquitylation and Hox gene silencing. J Biol Chem 281(32):22537-22544.
16 Chibi M MM, Skepu A, G Rees DJ, Moolman-Smook JC, Pugh DJ (2008) RBBP6 interacts with multifunctional protein YB-1 through its RING finger domain, leading to ubiquitination and proteosomal degradation of YB-1. J Mol Biol 384: 908-916.
17 Varfolomeev E GT, Fedorova AV, Dynek JN, Zobel K, Deshayes K, Fairbrother WJ, Vucic D (2008) c-IAP1 and c-IAP2 are critical mediators of tumor necrosis factor alpha (TNFalpha)-induced NF-kappaB activation. J Biol Chem 283(36):24295-24299.
18 Morizane Y HR, Fukami K, Yasuda H (2005) X-linked inhibitor of apoptosis functions as ubiquitin ligase toward mature caspase-9 and cytosolic Smac/DIABLO. Biochem J 137(2):125-132.
19 Shin H RM, Eckelman BP, Nunes VA, Sampaio CA, Salvesen GS (2005) The BIR domain of IAP-like protein 2 is conformationally unstable: implications for caspase inhibition. Biochem J 385(Pt 1):1-10
20 Jin X MM, Yamane T, Yoshida Y (2002) Induction of human inhibitor of apoptosis protein-2 by shear stress in endothelial cells. FEBS Lett 529(2-3):286-292.
21 Kamura T HT, Matsumoto M, Ishida N, Okumura F, Hatakeyama S, Yoshida M, Nakayama K, Nakayama KI (2004) Cytoplasmic ubiquitin ligase KPC regulates proteolysis of p27(Kip1) at G1 phase. Nat Cell Biol 6(12):1229-1235.
22 Aranda-Orgillés B AJ, Kunath M, Lurz R, Schneider R, Schweiger S (2008) Active transport of the ubiquitin ligase MID1 along the microtubules is regulated by protein phosphatase 2A. PLoS One 3(10):e3507.
23 Li Y CL, Weigel C, Li L (2001) Spring, a novel RING finger protein that regulates synaptic vesicle exocytosis. J Biol Chem 276(44):40824-40833.
24 Wu Q HH, Lan J, Emenari C, Wang Z, Chang KS, Huang H, Yao X (2009) PML3 Orchestrates the Nuclear Dynamics and Function of TIP60. J Biol Chem 284(13):8747-8759.
25 Chakrabarti O HR (2009) Functional depletion of mahogunin by cytosolically exposed prion protein contributes to neurodegeneration. Cell 137(6):1136-1147.
26 Conze DB ZY, Ashwell JD (2010) Non-Canonical NF-κB Activation and Abnormal B Cell Accumulation in Mice Expressing Ubiquitin Protein Ligase-Inactive c-IAP2 PLoS Biol 8: e1000518
27 Yang W DD, Chen J, El-Deiry WS (2008) CARPs enhance p53 turnover by degrading 14-3-3sigma and stabilizing MDM2. Cell cycle 7(5):670-682.
28 Zelcer N HC, Boyadjian R, Tontonoz P (2009) LXR regulates cholesterol uptake through Idol-dependent ubiquitination of the LDL receptor. Science 325(5936):100-104.
29 Ohmura-Hoshino M MY, Aoki M, Goto E, Mito M, Uematsu M, Kakiuchi T, Hotta H, Ishido S (2006) Inhibition of MHC class II expression and immune responses by c-MIR. J Immunol 177(1):341-354.
30 Hung AY SC, Brito IL, Sheng M (2010) Degradation of Postsynaptic Scaffold GKAP and Regulation of Dendritic Spine Morphology by the TRIM3 Ubiquitin Ligase in Rat Hippocampal Neurons. PLoS One 5: e9842.
31 Lin YC HL, Kuo MW, Yu J, Kuo HH, Lo WL, Lin RJ, Yu AL, Li WH (2007) Human TRIM71 and its nematode homologue are targets of let-7 microRNA and its zebrafish orthologue is essential for development. Mol Biol Evol 24: 2525-2534.
32 Vincent DF YK, Treilleux I, Gay F, Arfi V, Kaniewski B, Marie JC, Lepinasse F, Martel S, Goddard-Leon S, Iovanna JL, Dubus P, Garcia S, Puisieux A, Rimokh R, Bardeesy N, Scoazec JY, Losson R, Bartholin L (2009) Inactivation of TIF1gamma cooperates with Kras to induce cystic tumors of the pancreas. PLoS Genet 5(7):e1000575.
33 Yondola MA HP (2007) The adenovirus E4 ORF3 protein binds and reorganizes the TRIM family member transcriptional intermediary factor 1 alpha. J Virol 81(8):4264-4271.
34 Rambaud J DJ, Balsalobre A, Drouin J (2009) TIF1beta/KAP-1 is a coactivator of the orphan nuclear receptor NGFI-B/Nur77. J Biol Chem 284(21):14147-14156.
35 von Rotz RC KS, Hipfel R, von der Kammer H, Nitsch RM (2005) The novel cytosolic RING finger protein dactylidin is up-regulated in brains of patients with Alzheimer's disease. Eur J Neurosci 21(5):1289-1298.
36 Menachem TD LY, Kaufman B, Friedman E (2009) The RNF146 and ECHDC1 genes as candidates for inherited breast and ovarian cancer in Jewish Ashkenazi women. Fam Cancer 8(4):399-402.
37 Wang JG BL, Davicioni E, Weinberg KI, Triche TJ, Zhang XK, Wu L (2006) Retinoic acid induces leukemia cell G1 arrest and transition into differentiation by inhibiting cyclin-dependent kinase-activating kinase binding and phosphorylation of PML/RARalpha. FASEB J 20(12):2142-2144.
38 Szargel R RR, Eyal A, Haskin J, Shani V, Balan L, Wolosker H, Engelender S (2009) Synphilin-1A inhibits seven in absentia homolog (SIAH) and modulates alpha-synuclein monoubiquitylation and inclusion formation. J Biol Chem 284(17):11706-11716.
39 Rolfo A MA, Racano A, Tal R, Tagliaferro A, Ietta F, Wang J, Post M, Caniggia I (2010) Abnormalities in Oxygen Sensing Define Early and Late Onset Preeclampsia as Distinct Pathologies. PLoS One 5: e13288.
40 Möller A HC, Wong CS, Scanlon DB, Liu MC, Ronai Z, Bowtell DD (2009) Inhibition of Siah ubiquitin ligase function. Oncogene 28(2):289-296.
41 Yik WY SS, Moser AB, Moser HW, Hacia JG (2009) Identification of novel mutations and sequence variation in the Zellweger syndrome spectrum of peroxisome biogenesis disorders. Hum Mutat 30(3):E467-480.
42 Motegi A LH, Lee KY, Roest HP, Maas A, Wu X, Moinova H, Markowitz SD, Ding H, Hoeijmakers JH, Myung K (2008) Polyubiquitination of proliferating cell nuclear antigen by HLTF and SHPRH prevents genomic instability from stalled replication forks. Proc Natl Acad Sci U S A 105(34):12411-12416.
43 Gray TA AK, Whitmore K, Min A, Abe S, Nicholls RD (2001) Phylogenetic conservation of the makorin-2 gene, encoding a multiple zinc-finger protein, antisense to the RAF1 proto-oncogene. Genomics 77(3):119-126.
44 Lee EW LM, Camus S, Ghim J, Yang MR, Oh W, Ha NC, Lane DP, Song J (2009) Differential regulation of p53 and p21 by MKRN1 E3 ligase controls cell cycle arrest and apoptosis. EMBO J 28(14):2100-2113.
45 Saleem RA L-ODR, Dilworth DJ, Armstrong AM, Jamakhandi AP, Wan Y, Knijnenburg TA, Niemistö A, Boyle J, Rachubinski RA, Shmulevich I, Aitchison JD (2010) Genome-Wide Analysis of Effectors of Peroxisome Biogenesis. PLoS One 5: e11953.
46 Tan NG AH, Scott GB, Rose SA, Markham AF, Robinson PA (2003) Human homologue of ariadne promotes the ubiquitylation of translation initiation factor 4E homologous protein, 4EHP. FEBS Lett 554(3):501-504.
47 Marteijn JA vdML, Smit JJ, Noordermeer SM, Wissink W, Jansen P, Swarts HG, Hibbert RG, de Witte T, Sixma TK, Jansen JH, van der Reijden BA (2009) The ubiquitin ligase Triad1 inhibits myelopoiesis through UbcH7 and Ubc13 interacting domains. Leukemia 23(8):1480-1489.
48 Courchet J B-PK, Potemski A, Brès A, Jariel-Encontre I, Billaud M (2008) Interaction with 14-3-3 adaptors regulates the sorting of hMex-3B RNA-binding protein to distinct classes of RNA granules. J Biol Chem 283(46):32131-32142.
49 Jurd R TC, Wang J, Luong K, Phamluong K, Kharazia V, Gibb SL, Ron D (2008) Mind bomb-2 is an E3 ligase that ubiquitinates the N-methyl-D-aspartate receptor NR2B subunit in a phosphorylation-dependent manner. J Biol Chem 283(1):301-310.
50 Ehrlund A AE, Gustafsson N, Venteclef N, Robertson Remen K, Damdimopoulos AE, Galeeva A, Pelto-Huikko M, Lalli E, Steffensen KR, Gustafsson JA, Treuter E (2009) E3 ubiquitin ligase RNF31 cooperates with DAX-1 in transcriptional repression of steroidogenesis. Mol Cell Biol 29: 2230-2242.
51 Lee S KD, Goo YH, Lee YC, Lee SK, Lee JW (2009) Crucial roles for interactions between MLL3/4 and INI1 in nuclear receptor transactivation. Mol Endocrinol 23(5):610-619.
52 Zhong B ZL, Lei C, Li Y, Mao AP, Yang Y, Wang YY, Zhang XL, Shu HB (2009) The ubiquitin ligase RNF5 regulates antiviral responses by mediating degradation of the adaptor protein MITA. Immunity 30(3):397-407.
53 Caldwell JC JM, Sivan-Loukianova E, Eberl DF (2008) The role of the RING-finger protein Elfless in Drosophila spermatogenesis and apoptosis. Fly (Austin) 2(6):269-279.
54 Lee SY LS, Choi Y (1997) TRAF-interacting protein (TRIP): a novel component of the tumor necrosis factor receptor (TNFR)- and CD30-TRAF signaling complexes that inhibits TRAF2-mediated NF-kappaB activation. J Exp Med 185(7):1275-1285.
55 Eisenberg I HH, Levi T, Yelin R, Kahan T, Mitrani-Rosenbaum S (2002) Cloning and characterization of a novel human gene RNF38 encoding a conserved putative protein with a RING finger domain. Biochem Biophys Res Commun 294: 1169-1176.
56 Dunne V MR (2003) Identification of pathogenic mutations in the human rapsyn gene. J Hum Genet 48(4):204-207.
57 Chen JS HH, Zhang S, He M, Hu RM (2009) Brap2 facilitates HsCdc14A Lys-63 linked ubiquitin modification. Biotechnol Lett 31(5):615-621.
58 Nagano Y MK, Lee KL, Fujii T, Koinuma D, Sase H, Yuki K, Isogaya K, Saitoh M, Imamura T, Episkopou V, Miyazono K, Miyazawa K (2007) Arkadia induces degradation of SnoN and c-Ski to enhance transforming growth factor-beta signaling. J Biol Chem 282(28):20492-20501.
59 van Leenders GJ DD, Hessels D, van den Kieboom SW, Hulsbergen CA, Witjes JA, Otte AP, Meijer CJ, Raaphorst FM (2007) Polycomb-group oncogenes EZH2, BMI1, and RING1 are overexpressed in prostate cancer with adverse pathologic and clinical features. Eur Urol 52(2):455-463.
60 Brophy TM RM, Daxecker H, Culligan KG, Lehmann I, Chubb AJ, Treumann A, Moran N (2008) RN181, a novel ubiquitin E3 ligase that interacts with the KVGFFKR motif of platelet integrin alpha(IIb)beta3. Biochemical and biophysical research communications 369(4):1088-1093.
61 Sakane A HS, Sasaki T (2007) Involvement of Rabring7 in EGF receptor degradation as an E3 ligase. Biochem Biophys Res Commun 357(4):1058-1064.
62 Brauweiler A LK, Lee JP, Tsai YC, Chan D, Weissman AM, Drabkin HA, Gemmill RM (2007) RING-dependent tumor suppression and G2/M arrest induced by the TRC8 hereditary kidney cancer gene. Oncogene 26(16):2263-2271.
63 Shembade N PK, Harhaj NS, Harhaj EW (2009) The ubiquitin-editing enzyme A20 requires RNF11 to downregulate NF-kappaB signalling. EMBO J 28(5):513-522.
64 Chiu CF GY, Frost L, Diao A, Morrison D, McKenzie E, Lowe M (2008) ZFPL1, a novel ring finger protein required for cis-Golgi integrity and efficient ER-to-Golgi transport. EMBO J 27(7):934-947.
65 Yogosawa S HS, Nakayama KI, Miyoshi H, Kohsaka S, Akazawa C (2005) Ubiquitylation and degradation of serum-inducible kinase by hVPS18, a RING-H2 type ubiquitin ligase. J Biol Chem 280(50):41619-41627.
66 Asamitsu K TT, Kanazawa S, Okamoto T (2003) RING finger protein AO7 supports NF-kappaB-mediated transcription by interacting with the transactivation domain of the p65 subunit. J Biol Chem 278(29):26879-26887.
67 Xu M LW, Elzi DJ, Grandori C, Galloway DA (2008) NFX1 interacts with mSin3A/histone deacetylase to repress hTERT transcription in keratinocytes. Mol Cell Biol 28: 4819-4828.
68 Zhang Q MY, Zhang L, Chen J, Zhu D (2009) RNF13: a novel RING-type ubiquitin ligase over-expressed in pancreatic cancer. Cell Res 19(3):348-357.
69 Corcoran CA MJ, Sun H, He Q, Huang Y, Sheikh MS (2009) Identification and characterization of two novel isoforms of Pirh2 ubiquitin ligase that negatively regulate p53 independent of RING finger domains. J Biol Chem 284(33):21955-21970.
70 Guais A SS, Solhonne B, Jouault H, Guellaën G, Bulle F(2006) Cloning of murine G1RP, a novel gene related to Drosophila melanogaster g1. Gene 374:112-120.
71 Omura T KM, Onoguchi M, Koizumi S, Itami M, Ueyama M, Okuma Y, Nomura Y (2008) Novel functions of ubiquitin ligase HRD1 with transmembrane and proline-rich domains. J Pharmacol Sci 106(3):512-519.
72 Yang H LC, Zhong Y, Luo S, Monteiro MJ, Fang S (2010) Huntingtin Interacts with the Cue Domain of gp78 and Inhibits gp78 Binding to Ubiquitin and p97/VCP. PLoS One 5: e8905.
73 Chastagner P IA, Brou C (2006) Itch/AIP4 mediates Deltex degradation through the formation of K29-linked polyubiquitin chains. EMBO Rep 7(11):1147-1153.
74 Alkhouri N KB, Kay M, Shealy A, Crowe C, Bauhuber S, Zenker M (2008) Johanson-Blizzard syndrome with mild phenotypic features confirmed by UBR1 gene testing. World J Gastroenterol 14(44):6863-6866.
75 Murthy V HS, Beauchamp RL, Smith N, Haddad LA, Ito N, Ramesh V (2004) Pam and its ortholog highwire interact with and may negatively regulate the TSC1.TSC2 complex. J Biol Chem 279(2):1351-1358.
76 Yang WL WJ, Chan CH, Lee SW, Campos AD, Lamothe B, Hur L, Grabiner BC, Lin X, Darnay BG, Lin HK (2009) The E3 ligase TRAF6 regulates Akt ubiquitination and activation. Science 325(5944):1134-1138.
77 Qiu XB MS, Yuan J, Goldberg AL (2004) Nrdp1-mediated degradation of the gigantic IAP, BRUCE, is a novel pathway for triggering apoptosis. EMBO J 23(4):800-810.
78 Vinuesa CG CM, Angelucci C, Athanasopoulos V, Rui L, Hill KM, Yu D, Domaschenz H, Whittle B, Lambe T, Roberts IS, Copley RR, Bell JI, Cornall RJ, Goodnow CC (2005) A RING-type ubiquitin ligase family member required to repress follicular helper T cells and autoimmunity. Nature 435(7041):452-458.
79 Goto E IS, Sato Y, Ohgimoto S, Ohgimoto K, Nagano-Fujii M, Hotta H (2003) c-MIR, a human E3 ubiquitin ligase, is a functional homolog of herpesvirus proteins MIR1 and MIR2 and has similar activity. J Biol Chem 278(17):14657-14668.
80 Zavacki AM AEDR, Freitas BC, Chung M, Harney JW, Egri P, Wittmann G, Fekete C, Gereben B, Bianco AC (2009) The E3 ubiquitin ligase TEB4 mediates degradation of type 2 iodothyronine deiodinase. Mol Cell Biol 29(19):5339-5347.
81 Karbowski M NA, Youle RJ (2007) The mitochondrial E3 ubiquitin ligase MARCH5 is required for Drp1 dependent mitochondrial division. J Cell Biol 178(1):71-84.
82 Burd CJ KH, Miller FW, Archer TK (2008) UV radiation regulates Mi-2 through protein translation and stability. J Biol Chem 283: 34976-34982.
83 Musselman CA MR, Garske AL, Davrazou F, Kwan AH, Oliver SS, O'Leary H, Denu JM, Mackay JP, Kutateladze TG (2009) Binding of the CHD4 PHD2 finger to histone H3 is modulated by covalent modifications. Biochem J 423: 179-187.
84 Araki T MJ (2003) ZNRF proteins constitute a family of presynaptic E3 ubiquitin ligases. J Neurosci 23(28):9385-9394.
85 Winkler GS AT, Dominguez C, Legtenberg YI, Boelens R, Timmers HT (2004) An altered-specificity ubiquitin-conjugating enzyme/ubiquitin-protein ligase pair. J Mol Biol 337: 157-165.
86 Martinez-Noel G NR, Tamura T, Harbers K (2007)A family of structurally related RING finger proteins interacts specifically with the ubiquitin-conjugating enzyme UbcM4. FEBS Lett 454(3):257-261.
87 Huang J XL, Liu T, Zhai Z, Shu HB (2006) The p53-inducible E3 ubiquitin ligase p53RFP induces p53-dependent apoptosis. FEBS Lett 580(3):940-947.
88 Jia L SM, Sun Y (2009) ROC1/RBX1 E3 ubiquitin ligase silencing suppresses tumor cell growth via sequential induction of G2-M arrest, apoptosis, and senescence. Cancer Res 69(12):4974-4982.
89 Arama E BM, Rieckhof GE, Steller H (2007) A ubiquitin ligase complex regulates caspase activation during sperm differentiation in Drosophila. PLoS Biol 5(10):e251.
90 Tan M GQ, He H, Pamarthy D, Semenza GL, Sun Y (2008) SAG/ROC2/RBX2 is a HIF-1 target gene that promotes HIF-1 alpha ubiquitination and degradation. Oncogene 27(10):1404-1411.
91 Tang Z LB, Bharadwaj R, Zhu H, Ozkan E, Hakala K, Deisenhofer J, Yu H (2001) APC2 Cullin protein and APC11 RING protein comprise the minimal ubiquitin ligase module of the anaphase-promoting complex. Mol Biol Cell 12: 3839-3851.
92 Li F XP, Fan Y, Zhang H, Zheng L, Gu D, Patterson C, Li H (2009) C terminus of Hsc70-interacting protein promotes smooth muscle cell proliferation and survival through ubiquitin-mediated degradation of FoxO1. J Biol Chem 284(30):20090-20098.
93 Ding X GM (2009) Regulation of LRRK2 Stability by the E3 Ubiquitin Ligase CHIP. PLoS One 4: e5949.
94 Okumura F HS, Matsumoto M, Kamura T, Nakayama KI (2004) Functional regulation of FEZ1 by the U-box-type ubiquitin ligase E4B contributes to neuritogenesis. J Biol Chem 279(51):53533-53543.
95 Spinette S LC, Mahoney JA, Jallepalli PV, Wang Z, Casciola-Rosen L, Rosen A (2004) Ufd2, a novel autoantigen in scleroderma, regulates sister chromatid separation. Cell cycle 3(12):1638-1644.
96 Pringa E M-NG, Muller U, Harbers K (2001)Interaction of the ring finger-related U-box motif of a nuclear dot protein with ubiquitin-conjugating enzymes. J Biol Chem 276(22):19617-19623.
97 Beck BD PS, Lee YJ, Roman Y, Hromas RA, Lee SH (2008) Human Pso4 is a metnase (SETMAR)-binding partner that regulates metnase function in DNA repair. J Biol Chem 283(14):9023-9030.
98 Schleicher M BF, Gross S, Müller-Esterl W, Oess S (2005) Cell cycle-regulated inactivation of endothelial NO synthase through NOSIP-dependent targeting to the cytoskeleton. Mol Cell Biol 25: 8251-8258.
99 Pushkarsky T YV, Vanpouille C, Brichacek B, Vaisman I, Hatakeyama S, Nakayama KI, Sherry B, Bukrinsky MI (2005) Cell surface expression of CD147/EMMPRIN is regulated by cyclophilin 60. J Biol Chem 280(30):27866-27871.
