# Supplementary material for: Comprehensively Surveying Structure and Function of RING Domains from Drosophila melanogaster
Source: PLoS One. 2011 Sep 2;6(9):e23863. doi: 10.1371/journal.pone.0023863 (PMC3166285; doi:10.1371/journal.pone.0023863)
Supplement: Table S2 — Identity and similarity percentages for all sequence pairs within different types. (XLS) [file pone.0023863.s010.xls]

## Sheet: Sheet1
Table S2 Identity and similarity percentages for all sequence pairs within different types.
A: C3HC4-type RING domains from fruit fly
	1FBV_A	CG7037	CG10981	CG5595	CG5841	CG12284	CG1134	CG15104	CG11988	CG10542	CG4909	CG3886	CG3905	CG3231	CG8293	CG6752	CG31721	CG12218	CG9941	CG17019	CG12489	CG15105	CG5206	CG8419	CG8786	CG7614	CG9949	CG13030	CG2681	CG7864	CG3639	CG7376	CG5334	CG7184	CG5347	CG12477	CG7081	CG5659	CG12362	CG5709	CG5709	CG11360	CG17492	CG17492	CG11321	CG8651	CG4030	CG4620	CG12099
1FBV_A	44	81	25	29	31	40	39	27	40	31	34	31	22	27	42	27	18	31	36	42	35	27	25	22	32	25	30	30	27	41	20	34	34	27	29	29	27	25	31	25	29	31	34	32	27	11	27	37	31
CG7037	88	45	24	26	31	40	46	27	40	27	28	27	22	28	42	30	20	33	38	40	35	31	22	24	32	24	30	32	30	37	20	33	31	26	28	28	26	24	28	22	24	28	34	32	24	13	26	35	33
CG10981	50	48	45	46	36	35	26	25	28	38	24	25	25	31	30	30	20	26	27	40	35	28	28	24	30	26	32	25	27	32	27	33	35	35	37	37	24	22	33	25	26	28	39	25	26	17	26	27	33
CG5595	54	53	66	45	36	30	29	31	28	31	33	36	27	35	30	32	15	31	25	35	32	28	28	28	30	26	32	27	27	34	25	28	35	33	35	31	20	31	24	25	24	24	34	22	22	13	26	30	28
CG5841	50	50	57	47	38	31	34	28	28	26	39	23	26	28	36	28	21	26	31	39	31	31	23	18	28	39	36	39	26	28	26	36	31	34	36	31	28	23	28	28	36	34	42	26	23	15	31	26	31
CG12284	60	60	50	45	52	40	40	35	37	30	32	27	27	25	50	30	25	35	45	42	50	30	35	22	37	30	32	35	35	32	32	37	27	27	27	30	25	27	35	22	22	35	36	30	32	15	25	37	30
CG1134	53	56	46	41	63	57	41	24	43	29	36	24	26	24	42	31	31	39	39	40	37	34	31	17	31	31	35	37	32	34	26	29	29	29	29	29	26	24	34	25	26	41	34	30	26	21	26	32	31
CG15104	45	40	54	52	47	47	48	44	27	27	31	25	25	27	25	25	13	36	31	32	30	29	20	25	30	25	25	20	30	37	25	29	29	29	27	34	25	27	27	25	22	22	28	20	25	9	29	30	27
CG11988	45	46	48	40	57	52	60	45	46	31	28	31	25	23	37	32	19	21	36	42	37	26	21	17	32	23	27	27	27	39	22	34	28	26	26	28	31	26	23	22	19	33	39	30	23	15	19	32	30
CG10542	50	45	54	50	36	40	46	45	47	44	25	25	22	27	25	30	25	29	25	25	25	27	29	22	23	25	22	22	35	37	22	29	29	34	36	31	31	22	27	25	29	27	26	25	22	13	22	25	34
CG4909	45	40	51	44	60	42	43	45	45	43	46	27	29	19	35	23	26	34	29	27	30	39	26	21	34	26	27	30	20	37	27	26	30	28	26	28	28	26	28	28	26	40	28	35	26	10	28	32	26
CG3886	43	38	47	52	42	47	39	40	47	50	56	44	40	31	25	25	13	36	27	32	30	25	27	25	30	25	25	25	27	32	22	29	25	22	22	22	22	27	25	22	20	27	23	30	25	13	22	27	29
CG3905	36	40	38	38	42	37	36	34	40	45	45	72	44	29	25	27	15	25	29	27	27	29	20	13	20	31	30	30	32	32	22	20	25	27	25	25	27	18	20	22	15	25	21	20	25	13	25	25	27
CG3231	43	51	51	57	47	40	48	34	39	43	43	50	50	46	30	25	10	30	22	30	27	23	23	21	25	26	22	22	32	32	20	21	30	32	32	28	22	21	26	20	21	26	28	22	21	10	21	27	30
CG8293	60	62	47	50	57	70	67	42	60	40	47	47	37	55	40	32	27	35	47	50	47	37	27	27	42	25	30	30	25	32	27	35	30	27	30	27	25	27	30	28	25	35	36	32	35	15	22	40	35
CG6752	44	53	44	51	47	42	53	37	51	48	46	53	48	48	52	43	20	25	23	37	35	20	18	18	30	20	20	25	22	23	23	25	25	23	25	23	20	20	27	25	20	23	34	27	20	11	27	27	34
CG31721	27	26	35	28	42	35	36	27	34	34	36	31	25	28	37	30	63	17	22	22	25	23	22	22	27	20	15	20	20	20	13	16	13	13	13	12	15	14	15	22	15	24	21	20	20	12	15	22	21
CG12218	50	46	53	48	55	52	51	43	36	47	52	52	43	54	57	41	34	71	25	35	27	27	32	26	32	22	22	22	25	30	22	24	20	17	18	20	33	22	28	22	22	26	23	27	25	12	18	27	25
CG9941	52	56	47	43	50	60	70	47	56	43	47	43	38	43	65	51	36	47	44	40	40	29	25	22	32	31	35	30	30	30	22	31	27	27	27	27	20	25	22	22	20	31	39	25	34	15	20	40	25
CG17019	55	52	55	47	65	65	60	47	55	40	45	47	37	50	67	45	37	52	55	40	45	27	27	25	37	30	32	27	27	32	20	35	27	30	30	27	27	30	37	22	22	25	39	27	30	17	25	25	37
CG12489	55	55	50	47	50	65	52	50	57	50	52	40	42	45	62	52	32	47	57	60	40	30	30	22	35	27	25	27	22	32	20	30	35	35	35	32	30	22	27	22	17	30	42	37	30	12	22	30	30
CG15105	38	44	37	42	42	37	43	40	39	36	60	36	47	47	50	46	40	46	45	40	47	47	25	27	32	19	25	25	25	34	18	21	29	31	29	29	24	23	25	22	21	31	26	30	23	14	17	30	27
CG5206	40	44	51	46	47	50	39	36	39	50	43	45	36	43	42	39	30	49	38	42	45	36	53	22	27	22	22	25	27	27	20	24	20	22	22	28	24	20	21	25	18	26	26	27	26	12	16	27	29
CG8419	36	35	44	42	28	27	29	36	30	34	36	38	31	39	32	30	47	37	34	32	32	38	37	67	27	14	17	12	17	23	18	20	18	18	20	18	24	16	19	17	18	15	21	17	20	16	16	22	19
CG8786	46	46	60	44	55	57	46	51	44	39	51	41	34	41	52	41	39	53	46	52	50	41	41	46	43	30	27	30	22	32	27	32	32	30	30	30	25	34	34	31	25	30	34	30	25	13	25	25	30
CG7614	38	37	42	40	50	42	53	38	36	47	39	43	45	45	42	37	30	34	45	45	37	31	28	22	39	49	35	32	32	27	22	30	24	26	24	26	24	16	20	25	24	24	28	25	22	10	26	27	23
CG9949	45	42	45	42	50	45	47	45	47	30	40	37	40	35	47	35	27	37	45	45	50	32	32	27	50	42	40	65	45	30	32	30	25	27	30	27	25	25	22	25	25	27	26	22	25	12	32	25	25
CG13030	47	45	47	42	50	52	50	45	47	32	47	47	42	37	52	42	27	40	50	50	55	32	35	22	55	42	80	40	37	27	32	27	30	32	32	32	22	25	22	25	22	32	28	27	22	12	30	32	25
CG2681	42	42	52	45	47	50	57	40	42	42	42	42	37	47	50	37	35	47	47	52	37	32	45	22	37	55	52	55	40	32	27	30	27	25	27	25	22	20	22	22	27	25	23	20	30	12	25	27	30
CG7864	55	55	58	51	55	55	51	55	55	55	53	48	48	46	47	48	37	46	55	52	52	46	48	37	53	41	45	50	40	43	25	30	37	32	32	32	30	25	25	22	23	34	28	30	25	13	27	32	46
CG3639	40	40	56	47	42	47	39	47	50	50	47	45	40	34	37	39	22	40	43	35	40	36	40	31	51	43	47	47	52	60	44	25	20	20	22	22	15	22	22	20	22	31	21	20	22	9	22	20	25
CG7376	52	51	46	37	63	52	53	47	45	38	47	43	36	47	60	41	32	57	56	47	42	31	44	30	53	46	40	42	47	44	47	49	26	26	26	28	26	24	24	28	20	22	36	25	22	12	26	25	29
CG5334	54	44	53	46	50	37	41	45	36	43	56	50	43	47	42	39	22	39	40	55	50	42	32	25	46	34	47	50	37	46	36	38	58	63	77	55	24	16	23	22	18	28	34	30	18	18	18	32	27
CG7184	50	44	57	51	42	42	41	47	41	54	58	47	43	56	45	39	24	41	38	47	50	46	37	32	48	36	45	42	40	48	45	40	84	58	74	68	24	20	26	28	18	26	34	27	18	14	18	30	23
CG5347	54	48	57	51	47	42	39	43	39	52	54	50	43	52	45	41	27	37	43	55	50	42	35	32	48	36	45	47	37	53	43	40	86	86	58	60	22	18	25	22	22	26	34	25	18	18	18	30	25
CG12477	45	46	60	48	42	42	39	50	45	45	56	43	43	56	45	41	24	41	45	45	52	44	39	31	48	34	45	47	37	48	47	40	74	86	81	58	22	20	25	31	16	26	36	25	18	14	16	35	23
CG7081	40	40	46	35	39	37	36	34	37	43	46	38	43	40	35	39	24	51	31	37	35	42	46	42	46	35	35	30	25	44	34	44	37	40	37	40	45	22	22	25	20	31	28	27	20	15	33	25	31
CG5659	43	37	37	44	39	37	43	43	32	34	50	43	34	30	42	37	24	35	36	37	37	36	26	25	46	28	42	40	32	41	40	30	38	38	35	35	40	54	48	25	35	26	26	27	25	14	15	17	29
CG12362	52	44	46	44	44	45	48	47	39	38	47	47	34	45	45	41	28	44	40	52	42	38	30	28	46	38	40	42	40	48	45	36	42	38	40	34	40	61	52	22	30	24	28	22	23	18	15	20	29
CG5709	40	37	40	31	40	37	37	42	40	45	45	34	31	31	31	37	34	45	37	34	31	37	37	25	42	40	45	42	40	42	40	42	40	42	40	40	40	40	34	35	22	25	25	22	22	11	25	28	28
CG5709	52	44	44	42	42	37	51	38	32	36	32	40	36	32	45	39	22	37	27	42	35	31	26	32	41	42	37	35	40	39	36	42	37	37	39	33	31	49	51	37	53	24	21	20	26	16	20	22	21
CG11360	43	46	48	37	47	55	60	36	55	43	53	47	43	42	57	51	35	46	52	47	55	40	48	31	53	37	47	55	42	53	45	42	42	42	42	44	40	40	40	45	35	45	28	35	24	13	26	37	31
CG17492	50	50	50	50	71	60	57	47	47	39	47	28	28	42	65	44	34	47	57	60	50	36	44	36	50	42	39	42	44	47	44	57	42	44	44	47	44	36	44	34	36	42	38	28	26	15	23	31	28
CG17492	45	45	40	45	50	42	50	35	40	40	50	40	35	40	47	47	40	45	47	42	52	40	50	35	40	37	40	42	35	47	32	42	42	42	40	45	32	32	30	45	30	52	39	40	30	15	25	32	27
CG11321	45	42	48	46	44	52	48	50	41	40	52	50	38	41	57	37	29	44	50	50	50	44	39	35	44	34	37	35	50	46	45	38	48	50	48	44	35	50	42	37	37	44	50	45	54	12	16	32	21
CG8651	36	33	24	20	26	32	31	15	28	27	26	31	27	21	22	18	20	22	31	32	22	19	22	26	23	22	17	15	20	30	18	24	28	22	26	22	28	24	30	17	30	28	28	27	20	49	10	15	14
CG4030	40	40	53	44	44	40	43	43	34	40	43	38	38	34	40	41	24	35	34	32	40	36	33	32	41	36	42	52	47	44	43	44	35	33	32	32	37	32	30	45	37	48	34	45	30	26	53	20	29
CG4620	57	55	45	52	42	52	60	42	47	42	55	52	37	45	62	42	37	42	65	47	52	42	37	27	45	60	45	47	47	50	40	50	40	40	42	42	30	35	42	28	32	57	47	55	57	25	35	40	25
CG12099	38	44	51	44	47	40	41	47	45	47	50	50	50	45	45	55	31	42	40	50	45	38	42	36	48	34	40	42	45	67	52	38	40	38	44	42	40	38	38	40	36	44	36	42	40	21	44	37	47
CG11414	47	53	42	51	50	55	58	43	51	40	46	40	38	37	50	39	28	42	52	47	47	40	42	22	44	35	45	47	47	48	43	46	40	46	37	46	28	33	35	42	28	51	47	50	46	26	35	52	42
CG2617	47	51	51	48	60	55	80	52	57	43	55	40	40	42	62	51	42	48	72	50	60	55	42	35	48	42	42	47	55	58	40	51	37	37	37	40	28	42	44	37	35	55	52	50	42	22	37	60	46
CG13605	60	60	67	65	57	52	56	41	51	53	53	60	46	60	52	44	34	62	46	50	40	46	51	41	62	51	37	42	52	58	58	60	53	62	55	55	48	48	48	45	48	55	50	40	60	30	48	47	48
CG8974	52	55	57	42	55	45	56	50	54	54	58	45	45	41	47	48	30	41	50	52	57	43	36	32	51	43	45	50	45	69	56	39	52	54	52	52	48	47	50	42	34	60	50	37	45	26	47	40	58
CG32581	52	55	57	42	55	45	56	50	54	54	58	45	45	41	47	48	30	41	50	52	57	43	36	32	51	43	45	50	45	69	56	39	52	54	52	52	48	47	50	42	34	60	50	37	45	26	47	40	58
CG32847	54	55	57	42	55	45	51	52	54	50	56	45	43	39	47	46	28	43	50	50	57	43	36	32	53	45	45	50	42	67	56	45	54	52	50	52	44	50	50	42	39	57	47	35	43	26	52	40	54
CG34308	56	55	57	57	47	47	46	50	50	50	63	50	43	43	50	53	28	47	47	45	50	50	45	39	48	39	37	42	40	58	50	45	50	54	52	52	44	43	52	37	39	51	44	37	47	28	45	50	50
CG32369	51	48	71	61	52	46	56	48	46	48	48	48	35	51	53	41	38	53	46	51	43	41	46	41	51	43	46	48	51	43	48	51	46	48	51	48	38	33	38	40	46	46	60	43	46	28	48	46	41
CG32369	44	44	53	37	52	45	51	44	39	37	48	41	41	41	42	41	37	48	46	42	42	39	46	30	53	53	42	42	47	51	46	41	46	44	46	39	41	37	44	37	44	51	36	40	39	25	46	40	51
CG4195	40	38	45	52	42	40	39	40	43	52	50	81	63	45	37	48	27	47	38	42	37	40	43	34	39	45	37	45	42	58	50	36	45	47	47	38	38	50	43	28	40	45	31	35	47	25	36	45	54
CG4973	44	46	65	44	44	45	41	37	55	51	39	48	44	51	47	44	46	51	48	45	45	41	55	46	53	39	30	35	45	48	44	55	44	53	51	55	32	32	37	40	39	46	42	47	48	25	37	42	48
CG4813	34	36	50	45	39	35	43	45	45	45	50	45	45	43	45	44	31	40	45	35	47	45	43	36	34	29	42	42	42	46	43	36	43	47	45	47	40	40	38	37	38	54	39	45	45	29	50	40	38
CG10263	42	45	38	33	34	40	43	30	38	35	47	42	35	42	45	35	30	50	42	37	45	42	47	35	47	40	32	35	35	42	35	38	47	52	47	52	40	35	33	45	28	52	39	50	42	23	35	47	38
CG12200	45	51	46	42	42	45	46	50	39	47	45	45	34	34	40	39	25	42	40	45	47	40	42	31	44	46	42	45	45	55	40	40	38	34	38	31	35	40	34	37	27	40	39	37	34	19	42	45	46
CG17048	59	53	53	46	55	45	46	52	41	50	58	45	47	36	47	44	36	42	50	52	42	44	48	38	48	38	40	42	42	55	40	40	51	51	57	44	46	38	42	42	44	37	52	40	42	34	40	45	48
CG34375	45	42	57	57	50	45	45	50	45	37	50	40	37	50	45	37	27	45	50	42	50	40	42	30	50	40	72	70	57	52	60	42	45	45	42	47	37	37	37	42	37	47	44	47	42	22	52	45	45
CG15150	50	42	73	53	50	32	46	40	37	47	46	45	40	42	45	39	26	48	43	45	42	37	40	35	51	40	50	55	47	51	45	40	60	57	62	55	42	44	40	45	35	46	44	40	46	22	48	45	44
CG34289	59	54	52	47	44	47	48	52	43	43	45	45	40	40	52	41	29	50	50	55	40	47	45	36	60	40	42	45	40	58	40	47	47	47	47	43	45	43	52	42	40	43	55	35	43	25	40	50	52
CG31053	54	55	51	48	44	52	43	50	36	52	52	43	31	34	45	41	29	47	43	52	52	42	47	27	48	43	45	50	42	62	40	43	41	41	45	39	33	37	45	45	31	37	42	35	37	22	41	47	44
CG8141	47	46	53	44	50	45	43	36	46	50	46	50	43	42	45	41	31	48	38	50	42	35	44	26	41	42	42	42	40	48	45	42	46	42	48	46	37	31	40	37	28	37	42	37	33	22	37	45	46
CG14306	36	40	42	33	50	45	46	47	43	29	43	40	43	43	47	37	31	37	56	42	32	40	43	33	46	48	45	45	45	46	38	44	41	43	41	43	37	31	35	40	29	40	36	35	33	18	41	47	38
CG5071	34	31	37	28	36	35	39	38	28	31	45	43	40	39	37	37	31	47	36	32	32	40	33	39	44	36	30	35	32	32	34	40	39	41	37	33	44	25	35	40	29	37	39	37	33	30	37	32	38
CG8910	50	48	64	51	44	42	43	43	45	34	54	38	40	36	47	48	31	31	43	40	50	46	35	35	46	32	45	47	37	62	47	38	39	37	39	41	40	41	37	34	47	42	47	55	47	24	52	42	51
	3370	3240	3468	3056	3204	3022	3102	2760	2759	2676	2949	2692	2360	2455	2695	2328	1709	2375	2410	2369	2291	1987	1960	1552	2205	1846	1930	1950	1812	2133	1786	1685	1811	1766	1668	1550	1350	1341	1340	1246	1112	1404	1261	1158	1132	649	1072	1069	1078
B: C3H2C3-type RING domains from fruit fly
	1X4J_A	CG9381	CG5140	CG1909	CG5555	CG6923	CG7694	CG11982	CG2304	CG32850	CG5382	CG3093	CG15814	CG13344	CG3647	CG10277	CG16947	CG2679	CG42593	CG32350	CG18028	CG10144	CG10916	CG4325	CG17721	CG17260	CG1937	CG3929	CG9086	CG32592
1X4J_A	46	69	34	32	37	47	41	39	30	39	30	21	32	32	30	41	30	41	32	21	23	19	36	39	32	26	36	23	23	34	969
CG9381	80	46	34	36	35	45	43	43	30	41	26	21	30	32	28	52	32	39	28	21	21	23	32	34	28	26	38	21	23	28	890
CG5140	52	54	46	36	37	41	30	39	34	43	34	28	30	32	28	34	28	34	32	28	23	21	52	41	28	32	40	26	26	28	885
CG1909	45	54	54	52	24	30	30	30	23	32	28	21	26	23	23	31	22	30	21	23	22	27	27	28	30	21	34	21	28	25	680
CG5555	53	57	62	46	45	31	33	31	32	26	24	26	33	33	28	33	31	31	33	26	17	22	35	42	31	28	36	31	28	24	745
CG6923	60	65	58	56	53	46	36	45	32	41	34	28	30	34	21	43	30	41	32	26	23	23	36	36	34	34	38	21	26	34	778
CG7694	54	58	52	45	55	63	46	41	32	34	30	21	32	28	30	39	28	43	26	28	30	26	30	32	28	23	34	21	28	30	694
CG11982	54	65	54	52	60	69	67	46	27	47	21	19	34	30	28	50	32	47	28	23	28	23	34	34	34	26	38	21	23	30	677
CG2304	48	48	48	48	44	58	53	62	43	32	25	30	37	32	25	27	25	34	27	25	20	25	37	30	27	30	37	27	23	30	605
CG32850	52	58	58	52	46	69	50	65	48	46	21	21	36	28	23	45	26	43	26	21	28	19	39	30	28	21	36	26	21	28	566
CG5382	45	41	47	36	40	58	47	45	37	45	53	26	26	30	23	21	22	23	24	25	25	23	29	28	39	28	29	24	22	26	493
CG3093	43	52	45	38	44	54	43	41	41	45	43	56	21	28	15	21	20	26	26	29	22	25	29	28	28	23	31	19	19	23	433
CG15814	50	50	54	46	48	58	54	63	62	52	41	34	55	20	23	31	27	39	20	27	27	23	29	34	30	20	36	21	21	25	453
CG13344	50	54	52	38	48	58	50	47	51	43	43	39	41	57	21	31	27	23	24	21	22	23	34	28	32	24	27	22	19	25	403
CG3647	47	47	45	46	42	47	45	50	48	50	50	32	40	48	52	23	31	30	21	19	16	21	25	26	28	21	27	26	21	21	356
CG10277	58	73	54	51	57	65	58	67	51	58	42	46	55	57	44	47	27	52	25	27	25	23	31	36	30	25	36	21	25	31	414
CG16947	52	50	50	41	42	50	41	50	55	50	45	37	50	45	47	44	48	30	25	19	22	23	29	30	30	25	29	22	29	22	335
CG2679	60	67	54	45	53	71	69	69	53	58	47	47	54	43	43	69	50	46	26	26	30	19	39	39	28	30	38	26	23	32	356
CG42593	52	54	52	32	46	47	47	47	46	50	35	39	38	49	51	46	45	50	67	23	20	23	31	32	30	28	31	22	29	26	295
CG32350	50	43	47	44	46	50	45	47	41	45	42	51	46	44	42	48	42	45	34	47	23	31	25	30	30	23	31	29	27	36	285
CG18028	34	34	45	35	37	47	41	41	44	41	43	47	54	29	27	38	39	47	37	46	48	23	27	21	23	27	25	20	25	33	224
CG10144	43	43	56	42	44	50	52	45	46	50	48	46	42	38	38	44	51	47	34	51	44	47	21	30	26	19	29	29	31	27	212
CG10916	56	43	73	42	46	54	52	54	53	50	38	44	53	46	51	42	51	52	42	40	44	48	47	45	32	29	40	29	29	29	233
CG4325	54	54	65	45	57	58	58	56	51	47	41	39	58	45	43	56	52	65	52	52	41	54	69	46	34	30	40	26	28	28	186
CG17721	52	52	45	45	53	58	50	54	58	47	52	41	56	45	52	54	45	58	36	56	50	56	50	56	46	28	31	28	26	26	139
CG17260	41	41	47	38	42	50	39	50	44	41	43	35	45	36	36	51	47	45	37	42	45	44	53	45	50	64	29	20	18	28	95
CG1937	63	61	59	59	50	61	61	63	58	59	52	43	63	50	50	65	52	56	47	45	52	47	56	54	52	56	44	29	31	34	94
CG3929	45	52	45	38	44	52	39	45	55	50	37	42	38	42	44	51	45	54	44	42	45	42	44	39	47	32	47	58	22	19	41
CG9086	45	54	54	38	46	54	43	52	58	54	30	35	41	40	51	48	58	50	46	46	37	44	42	43	50	40	50	46	64	23	23
CG32592	54	43	47	36	40	43	45	52	46	45	39	39	38	44	38	48	45	45	41	44	45	42	40	43	47	37	68	39	41	56	12559	28.9
	1492	1467	1422	1134	1183	1344	1149	1165	1046	980	811	736	812	701	657	704	622	614	450	464	403	377	354	280	246	165	165	85	41	21069		48.4
C: C3HC3D-type RING domains
	3HCT_A	CG10961	CG9014	CG17033	CG2926	CG16807
3HCT_A	45	44	44	35	37	31	191
CG10961	64	45	42	33	31	33	139
CG9014	55	57	45	55	42	26	123
CG17033	46	53	77	45	37	24	61
CG2926	60	57	55	48	47	26	26
CG16807	53	57	51	44	43	46	540	36
	278	224	183	92	43	820	820	54.7
D: C4HC3-type RING domains from fruit fly
	2D8S_A	CG4080	CG1317	CG9855	CG16781	CG17991	CG10761	CG13442	CG17717	CG2991	CG14435	CG8103	CG5591	CG11329	CG1815	CG2682	CG32210	CG15011
2D8S_A	50	64	48	38	38	32	34	46	36	38	22	24	24	26	24	27	22	28	571
CG4080	84	50	50	34	34	32	34	51	36	42	27	22	22	26	26	27	26	26	515
CG1317	68	74	50	28	28	28	28	40	36	34	22	22	24	23	24	22	26	20	405
CG9855	57	52	44	59	74	67	55	36	32	35	29	28	27	21	26	27	26	23	506
CG16781	60	54	46	79	58	56	50	34	32	35	25	28	21	21	24	27	24	21	398
CG17991	50	48	48	79	68	59	51	36	26	33	34	24	21	23	26	25	24	23	346
CG10761	54	54	46	70	67	72	58	36	32	37	27	28	23	19	21	27	26	27	303
CG13442	65	71	59	51	51	59	48	49	44	38	29	22	28	19	26	29	28	22	285
CG17717	60	60	57	50	52	48	44	63	50	34	29	24	24	21	24	25	28	26	235
CG2991	57	64	56	55	51	53	50	63	54	54	29	26	22	23	24	31	24	25	204
CG14435	47	43	40	50	47	50	43	47	40	40	44	22	22	26	24	22	25	29	170
CG8103	40	35	33	48	46	48	40	42	40	37	38	45	31	28	26	44	26	24	179
CG5591	38	38	34	40	36	36	32	42	40	31	36	53	55	26	24	33	22	17	122
CG11329	42	45	40	40	42	38	35	35	42	38	45	42	50	42	24	26	23	26	99
CG1815	34	34	29	36	34	39	36	36	43	36	34	43	56	39	41	29	26	26	81
CG2682	37	35	35	45	43	39	35	43	39	37	34	60	54	40	36	48	25	20	45
CG32210	42	48	38	52	46	46	42	46	48	46	45	35	44	52	41	43	50	28	28
CG15011	40	34	30	43	45	45	39	40	38	41	54	40	27	38	39	31	42	51	4492	29.4
	875	789	635	738	628	573	444	457	384	306	286	273	231	169	116	74	42	7020		45.9
E: C3HGC3-type RING domains
	CG14983	CG17329	CG31807	CG33552	CG13481	CG13025
CG14983	49	57	44	42	57	53	253
CG17329	67	49	57	46	79	59	241
CG31807	57	69	49	44	59	61	164
CG33552	59	67	61	50	42	44	86
CG13481	63	89	81	63	49	61	61
CG13025	57	71	67	70	73	55	805	53.7
	303	296	209	133	73	1014	67.6
F: C4C4-type
	1UR6_B	CG31716	CG11281	CG33144
1UR6_B	47	89	32	27	148
CG31716	93	47	35	25	60
CG11281	40	42	40	25	25
CG33144	38	38	40	53	233	38.8
	171	80	40	291	48.5
G: C6H3C2D-type
	1U6G_B	CG16982	CG16988	CG8998	CG34440
1U6G_B	89	98	73	49	37	257
CG16982	99	89	73	49	37	159
CG16988	88	88	88	50	35	85
CG8998	71	71	70	91	34	34
CG34440	57	56	54	56	85	535	53.5
	315	215	124	56	710	71.1
H: U-box
	2OXQ_C	CG5203	CG9934	CG11070	CG2218	CG5519	CG6179	CG7747
2OXQ_C	72	76	36	37	33	23	17	15	237
CG5203	93	75	31	30	24	26	22	18	151
CG9934	55	54	74	54	32	22	13	16	137
CG11070	55	53	75	75	38	17	10	8	73
CG2218	55	56	55	52	81	25	16	16	57
CG5519	47	52	47	43	49	67	23	25	48
CG6179	44	47	32	30	47	53	68	26	26
CG7747	38	40	35	35	43	48	53	60	729	26
	387	302	244	160	139	101	53	1386	49.5
I: RING domain of all the solved RING-E3s available currently
	1FBVA	3HCTA	1RMDA	2CKLB	2CKLA	2ECJA	2ECWA	1JM7A	2ECNA	1JM7B	2CSYA	1CHCA	1Z6UA	2CT2A	3FL2A	2EGPA	2ECVA	2EA6A	1BORA	2YSLA	2D8TA	3KNVA	2DJBA	1G25A	2ECYA	2ECGA	3EB6A	2EA5A	3I2D	2EP4A	2ECTA	1X4JA	2ECMA	2JRJA	1IYMA	1V87A	2VJEA	2VJEB	2D8SA	1VYXA	2CT0A	2CSZA	2YURA	1UR6B	1WIMA	1WEOA
1FBVA	43	27	32	30	27	39	37	27	34	26	23	32	27	37	27	30	34	30	33	30	28	32	32	25	27	35	35	30	32	37	37	27	30	30	30	25	30	27	32	27	23	20	27	25	30	23	1338
3HCTA	41	43	34	39	25	44	41	41	34	34	30	37	27	34	27	44	37	39	25	39	30	27	34	23	34	35	33	25	20	30	32	23	30	30	27	27	25	20	23	18	25	18	27	25	20	20	1312
1RMDA	41	51	43	34	34	39	41	39	31	34	35	32	34	30	32	37	37	39	30	37	33	25	37	23	30	28	28	28	25	32	32	27	32	30	30	34	27	27	27	23	20	25	32	32	20	23	1325
2CKLB	53	53	46	44	37	38	40	34	34	26	28	39	32	31	30	31	34	45	28	38	33	30	39	25	31	28	30	28	29	29	31	27	29	29	34	29	27	22	18	25	25	27	34	27	27	27	1285
2CKLA	48	51	46	55	43	41	32	30	39	26	28	32	32	27	25	25	27	27	28	34	23	20	58	20	27	28	30	25	20	32	30	30	23	23	27	20	30	32	20	23	20	18	32	23	39	20	1146
2ECJA	53	55	51	47	60	45	51	37	34	34	26	37	41	31	37	42	42	37	28	46	30	27	41	22	29	30	41	30	22	35	37	26	24	24	35	24	31	31	22	24	17	20	24	28	31	17	1245
2ECWA	51	55	55	54	55	64	48	44	39	34	30	44	32	35	30	58	56	33	30	44	35	30	30	27	27	28	30	28	27	33	35	28	30	28	28	29	31	17	20	27	26	25	26	32	25	25	1236
1JM7A	48	65	62	61	53	62	68	45	31	29	35	39	37	40	34	40	40	37	30	40	40	25	30	26	31	30	30	28	31	35	31	26	33	33	28	35	28	22	24	20	22	20	24	26	24	24	1158
2ECNA	48	46	39	43	58	58	58	63	41	24	26	36	24	34	26	34	39	36	30	34	36	21	34	29	21	33	35	33	19	34	39	46	26	26	39	26	31	24	29	24	21	19	31	29	26	26	1100
1JM7B	56	36	48	51	41	46	51	48	36	41	26	31	21	26	21	29	29	31	33	34	24	31	29	31	24	28	23	30	21	24	26	24	21	19	31	29	26	24	17	19	24	24	21	24	24	24	923
2CSYA	40	61	50	47	54	54	54	59	39	51	42	35	30	28	30	23	26	28	30	30	35	26	35	30	30	28	28	30	16	23	21	28	28	26	19	28	28	23	21	23	21	26	26	19	19	21	918
1CHCA	48	53	48	48	53	53	58	55	60	43	45	43	25	30	27	37	37	32	35	39	35	20	32	27	20	28	25	30	23	39	39	34	39	37	30	30	30	25	27	25	20	20	27	30	23	25	1002
1Z6UA	44	41	55	60	51	55	65	62	48	41	47	48	43	27	76	37	39	37	33	32	26	27	32	25	27	28	35	33	25	23	25	30	23	25	20	25	27	27	27	23	23	25	20	27	23	18	950
2CT2A	48	62	44	47	53	51	47	60	56	43	57	53	51	49	27	36	37	36	41	31	30	30	30	29	34	35	30	28	27	31	31	31	39	36	28	28	26	24	24	28	24	25	26	32	26	24	964
3FL2A	37	41	55	48	41	46	60	58	51	43	47	46	93	48	43	34	34	30	33	30	23	27	30	30	25	25	33	28	27	23	25	27	20	20	23	27	23	25	25	23	20	27	18	27	25	20	807
2EGPA	44	55	51	50	53	66	75	57	53	41	45	62	58	51	53	49	68	34	33	42	30	25	30	27	27	28	28	28	25	24	33	22	39	41	23	24	26	24	22	24	22	23	28	28	20	22	870
2ECVA	48	53	53	52	53	68	77	60	56	41	50	67	58	52	55	89	48	35	33	44	35	27	32	22	34	30	30	28	27	26	35	26	32	34	28	33	28	24	29	25	24	21	28	26	25	18	839
2EA6A	51	53	51	68	46	53	52	60	46	46	50	55	58	48	48	55	58	49	30	33	33	27	32	22	29	43	41	30	25	24	31	33	28	28	28	30	26	28	20	20	17	14	33	26	24	22	777
1BORA	53	41	41	46	43	43	48	41	48	48	46	51	43	48	43	41	46	35	39	28	28	28	28	30	30	30	28	41	30	30	25	30	33	30	28	30	28	23	25	23	17	23	23	23	25	23	740
2YSLA	48	53	44	56	51	66	68	64	56	53	50	55	58	60	51	66	68	55	48	45	33	27	32	28	34	38	35	25	22	28	28	22	28	31	28	31	22	24	28	24	24	20	33	22	26	26	719
2D8TA	40	45	45	50	38	50	47	59	53	36	45	52	45	50	45	47	47	52	46	50	42	28	26	26	23	30	33	41	21	33	28	28	33	33	33	26	28	23	26	16	21	23	28	21	28	21	677
3KNVA	41	39	46	62	37	44	46	55	34	46	47	34	55	44	53	41	48	46	38	53	45	43	25	27	44	25	25	23	20	23	20	20	23	25	27	23	18	27	23	23	23	20	23	25	23	23	578
2DJBA	37	55	46	51	81	53	53	53	43	41	57	48	46	53	39	46	48	41	43	44	38	39	43	30	32	35	25	23	20	27	30	23	23	23	27	30	25	27	25	25	30	23	32	23	30	20	608
1G25A	37	41	34	38	37	37	39	42	46	43	40	39	44	45	46	39	41	33	53	42	33	39	41	48	27	28	28	28	19	22	24	26	32	28	23	20	26	26	12	18	22	21	22	21	18	25	516
2ECYA	41	53	44	52	41	45	47	52	34	43	57	37	46	50	46	43	50	45	48	50	38	65	48	43	44	28	30	20	22	20	27	22	20	22	29	25	20	20	25	25	27	18	20	20	18	18	476
2ECGA	56	43	35	43	41	46	41	46	53	43	38	41	38	56	38	46	46	43	46	53	48	35	41	46	38	39	56	30	23	25	23	28	30	30	23	30	35	35	20	25	23	17	33	23	23	30	562
3EB6A	61	41	41	46	38	53	46	51	51	41	41	46	38	53	38	51	56	48	51	53	48	33	35	46	43	84	39	35	23	25	28	35	25	25	30	25	33	38	20	25	17	25	30	25	23	25	512
2EA5A	51	48	46	43	48	53	46	53	61	38	51	51	48	58	46	46	51	48	53	51	61	35	43	43	43	51	58	39	23	25	33	35	28	28	30	28	35	20	17	17	20	23	30	23	23	23	461
3I2D	41	44	37	45	46	40	46	53	43	43	42	51	46	46	48	38	40	38	41	48	45	34	39	27	38	35	41	41	47	22	22	17	21	21	17	19	24	20	17	14	15	14	22	15	14	14	308
2EP4A	48	46	46	45	58	51	51	53	60	51	47	53	37	51	34	42	42	42	46	46	42	34	53	35	27	46	41	43	37	45	37	46	37	35	35	28	26	17	26	26	22	24	22	24	26	17	448
2ECTA	48	46	46	45	46	48	44	53	58	41	42	55	39	46	39	46	51	53	43	40	45	34	39	40	43	38	43	53	42	55	45	42	35	37	40	28	20	20	24	26	17	17	28	26	26	22	408
1X4JA	60	39	39	50	58	48	46	51	58	48	42	55	48	53	48	37	42	46	53	55	42	34	39	33	36	48	43	48	46	66	60	45	33	33	42	26	26	22	24	26	24	13	26	24	20	17	356
2ECMA	48	58	37	40	44	48	43	53	46	43	47	51	37	60	34	45	45	43	48	48	42	32	41	47	36	53	53	46	41	55	51	57	46	91	28	32	26	22	23	26	22	28	28	26	19	30	401
2JRJA	48	58	39	43	44	55	41	57	48	41	47	48	39	63	39	47	47	47	46	51	47	37	39	43	40	53	56	51	43	51	57	57	91	46	28	32	24	22	23	26	22	21	28	23	17	30	296
1IYMA	48	39	34	50	46	48	45	46	56	48	40	51	41	52	44	45	45	45	46	44	35	39	44	39	38	38	43	43	43	55	53	62	41	45	46	26	20	20	26	26	24	17	24	26	21	15	245
1V87A	44	46	41	52	41	48	47	53	46	34	42	41	41	55	41	36	45	42	46	44	42	46	51	37	45	46	46	48	42	44	48	46	50	52	45	65	20	22	21	24	24	19	17	21	21	22	211
2VJEA	44	37	37	34	46	48	40	46	41	36	45	46	39	40	32	35	42	37	41	44	40	27	39	33	34	51	53	51	37	33	40	42	44	44	33	35	45	51	20	20	20	17	20	22	22	20	212
2VJEB	51	37	37	38	39	46	37	44	41	41	40	44	44	46	37	37	40	42	38	44	45	39	34	33	31	51	51	51	42	37	37	40	42	44	37	35	80	45	24	17	15	13	22	22	24	20	157
2D8SA	53	44	48	40	51	44	41	44	46	34	57	44	53	40	51	34	35	40	43	40	38	39	48	33	36	38	41	51	36	46	51	57	43	45	45	31	40	35	51	34	26	17	26	15	21	18	157
1VYXA	51	39	37	34	48	42	41	35	41	36	35	41	39	44	34	46	45	28	35	37	30	34	44	27	40	38	41	38	27	46	40	46	39	39	41	34	33	31	53	49	22	23	24	21	16	20	126
2CT0A	44	41	41	43	51	40	44	46	36	43	45	41	44	42	46	33	35	31	35	48	33	41	55	31	50	30	30	46	44	42	37	44	35	33	44	40	31	35	46	46	45	20	22	24	20	24	110
2CSZA	27	32	39	29	34	31	29	33	34	36	40	25	37	36	37	31	31	34	30	31	35	30	41	27	29	30	35	30	25	35	26	20	39	32	23	23	24	26	31	29	37	47	17	26	21	23	87
2YURA	41	48	46	59	51	51	44	46	51	43	47	55	62	46	53	53	60	60	46	48	45	46	51	35	45	43	41	56	33	42	51	48	35	40	37	46	37	37	53	44	44	28	45	24	20	28	72
1UR6B	37	44	41	45	34	46	43	53	51	29	35	44	44	47	44	36	41	41	30	44	40	32	34	34	34	33	38	41	28	46	44	40	39	41	36	43	33	28	41	30	35	34	42	46	23	26	49
1WIMA	46	39	48	40	51	46	39	48	43	39	40	44	44	48	37	32	37	51	38	35	42	39	44	31	31	35	35	41	38	46	46	53	45	45	41	40	33	35	43	30	40	27	42	43	55	18	18
1WEOA	37	32	34	45	34	31	33	35	36	31	26	34	37	28	37	30	37	36	35	33	30	30	34	33	27	51	48	38	27	35	35	40	41	41	28	40	35	37	32	26	44	29	37	43	40	50	28705	27.7
	2080	2059	1903	1995	1948	1977	1900	1947	1759	1498	1572	1608	1550	1559	1336	1313	1319	1202	1166	1176	1029	893	977	796	784	892	837	816	631	734	676	652	584	501	410	367	346	264	299	205	200	118	121	86	40	46125	44.6
G: C6H3C2D-type (C6H2C4-type) and RING/U-box
	1U6GB	2ECLA	1T1HA	2F42A	2C2VS	2OXQC	2YU4A	1WGMA	2BAYA	2QIZA	2KKYA
1U6GB	68	44	10	4	4	5	16	10	12	7	8	120
2ECLA	66	68	10	1	1	1	11	5	12	5	11	57
1T1HA	20	26	70	30	30	28	27	31	17	29	12	204
2F42A	14	23	52	74	94	98	18	36	20	29	13	308
2C2VS	14	23	51	98	78	93	18	34	20	30	12	207
2OXQC	16	22	50	98	97	72	18	37	18	29	13	115
2YU4A	27	29	48	41	41	40	70	20	10	20	18	68
1WGMA	23	25	47	50	50	51	32	75	22	58	17	97
2BAYA	25	36	43	56	56	55	41	48	58	20	22	42
2QIZA	20	27	48	52	52	51	33	79	50	68	13	13
2KKYA	19	27	42	33	33	34	35	36	51	38	81	1231	22.4
	244	238	381	428	329	231	141	163	101	38	2294	41.7
Note: The lower left half of the matrix contains the sequence similarities; The upper right half of the matrix contains the sequence identities; The diagonal of the matrix contains the sequence lengths; Two amino acid residues are considered similar when the substitution matrix score is >0.
[truncated: 25 more columns]
