# Supplementary material for: Comprehensively Surveying Structure and Function of RING Domains from Drosophila melanogaster
Source: PLoS One. 2011 Sep 2;6(9):e23863. doi: 10.1371/journal.pone.0023863 (PMC3166285; doi:10.1371/journal.pone.0023863)
Supplement: Table S3 — Domain architecture comparison of orthologous RING proteins from Drosophila melanogaster and the human. (XLS) [file pone.0023863.s011.xls]

## Sheet: Sheet1
Table S3 Domain architecture comparison of orthologous RING proteins from Drosophila melanogaster and the human
	RING proteins from fruit fly				Its corresponding putative orthologs from human
RING-C3HC4	RefSeq Protein ID	Gene name (Symbol)	Size of protein	Predicted domains of InterProScan	RefSeq Protein ID	Gene name (Symbol)	Size of protein	Predicted domains of InterProScan	Gene Function	Reference for RING-E3 activity
	NP_729382; NP_648224	CG7037(Cbl)	878AA	Cbl_N,RING,SH2,UBA	NP_005179	Cbl(1FBV)	906AA	Cbl_N,RING,SH2,UBA	Adaptor protein for receptor protein-tyrosine kinases, Cbl ubiquitin ligase plays a critical role in the maintenance of AJs and suppression of cell migration through down-regulation of EGFR-Vav2 signaling.	[1]
	NP_649596; NP_731017	CG10981	319AA	RING(C-terminal)	NP_002929	Rnf4(2EA6A)	190AA	RING(C-terminal)	Estrogen receptor signaling pathway of nucleus transcription regulator and modulator of DNA demethylation.This protein has been shown to interact with, and inhibit the activity of, TRPS1, a transcription suppressor of GATA-mediated transcription.	[2]
	NP_477509	CG5595(Sce)	435AA	RING(N-terminal)	NP_009143	Rnf2(2H0DB)	336AA	RING(N-terminal)	Multiprotein complexes of transcription repressionor. HIP2-interacting protein 3. Ring1B plays an important role in Th2-driven allergic airway inflammation through the control of Bim-dependent apoptosis of effector Th2 cells in vivo.	[3]
	NP_648826	CG5841(Mib1)	1226AA	MIB_HERC2,ZnF_ZZ,ANK,RING	NP_065825	Mib1	1066AA	MIB_HERC2,ZnF_ZZ,ANK,RING	DAPK-interacting protein 1 participates in signaling pathways including Notch signaling pathway(kinase),ERK/MAPK signaling pathway, tumor necrosis factor-induced apoptosis and intercellular signaling mechanism	[4]
	NP_524101; NP_730097; NP_730098	CG12284(th/Diap1)	438AA	BIR,BIR,RING	NP_001158	XIAP	497AA	BIR,BIR,BIR,RING	Inhibitor-of-apoptosis protein, Hippo signaling pathway. Due to downregulation of DIAP1 and cyclin E, djub-deficient tissues were small and had decreased cell numbers as a result of increased apoptosis and decreased proliferation.	[5]
	NP_647847	CG1134	338AA	GIDE(E3),RING	NP_078820	Mul1	352AA	GIDE(E3),RING	Mitochondrial-anchored SUMO E3 ligase of NF-kB signaling pathway. DRP1 is a substrate for MAPL, providing a direct link between MAPL and the fission machinery.	[6]
	NP_611388	CG15104(Topors)	1038AA	RING(N-terminal)	NP_005793;NP_001182551	Topors	1045AA	RING(N-terminal)	SUMO1-protein E3 ligase Topors. In the nucleus, DEDa interacts with TOPORS, and possibly displaces p53 from TOPORS, allowing p53 to stimulate caspase-8 gene expression related to the extrinsic apoptotic pathway.	[7]
	NP_476652; NP_731311; NP_731310; NP_731309; NP_001163563	CG11988(Neur)	754AA	NEUZ,NEUZ,RING	NP_001136123	Neurl1B	555AA	NEUZ,NEUZ,RING	Aactivator of Notch signaling pathway of the ubiquitin-dependent endocytosis of its ligand Delta. Neuralized-dependent transcytosis regulates the signaling activity of Delta by relocalizing Delta from a membrane domain where it cannot interact with Notch to another membrane domain where it can bind and activate Notch.	[8]
	NP_647989	CG10542 (Bre1)	1044AA	RING(C-terminal)	NP_055586	Rnf40	1001AA	RING(C-terminal)	Deficiency in Bre1 impairs homologous recombination repair and cell cycle checkpoint response to radiation damage in mammalian cells in a manner of Bre1-dependent monoubiquitination of histone H2B lysine 123	[9]
	NP_523776	CG4909(Posh)	838AA	RING,SH3,SH3,SH3	NP_065921	Sh3rf1	888AA	RING,SH3,SH3,SH3	Via the RING-finger, SH3RF1 has been shown to function as an ubiquitin-protein ligase involved in protein sorting at the trans-Golgi network. The encoded protein may also act as a scaffold for the c-Jun N-terminal kinase signaling pathway, facilitating the formation of a functional signaling module.	[10]
	NP_523725	CG3886(Psc)	1601AA	RING(N-terminal)	NP_005171	Bmi1(2H0DA)	326AA	RING(N-terminal)	BMI1-mediated histone ubiquitylation promotes DNA double-strand break repair. Psc and Su(z)2 restrict follicle stem cell self-renewal and extrusion by controlling canonical and noncanonical Wnt signaling.	[11,12]
	NP_523726; NP_001163134	CG3905(Su(z)2)	1368AA	RING(N-terminal)	NP_005171	Bmi1(2H0DA)	326AA	RING(N-terminal)	BMI1-mediated histone ubiquitylation promotes DNA double-strand break repair. Psc and Su(z)2 restrict follicle stem cell self-renewal and extrusion by controlling canonical and noncanonical Wnt signaling.	[11,12]
	NP_611884	CG3231(Snama)	1231AA	DWNN,ZnF_C2HC,RING(Middle)	NP_008841;NP_061173;NP_116015	Rbbp6	1792AA	DWNN,ZnF_C2HC,RING(Middle)	RBBP6 interacts with multifunctional protein YB-1 through its RING finger domain, leading to ubiquitination and proteosomal degradation of YB-1. RBBP6 participates in signaling pathway including PI3K/Akt signaling pathway, mTOR/STAT3 intracellular signaling pathway,ubiquitination and proteosomal degradation of YB-1.	[13]
	NP_477127; NP_788362	CG8293(Iap2/Diap2)	498AA	BIR,BIR,BIR,RING	NP_892007;NP_001156	c-IAP2(3EB6)	604AA	BIR,BIR,BIR,Card,RING	Inhibitor of apoptosis protein. 1c-IAP1 and UbcH5 promote K11-linked polyubiquitination of RIP1 in TNF of NF-κB signalling pathway.	[14]
	NP_650425	CG6752	1332AA	SPRY,RING	NP_071347	Rnf123/KPC1	1314AA	SPRY,RING	The cyclin-dependent kinase (CDK) inhibitor p27 is recognized by the NH(2)-terminal region of KPC1, and then p27 is polyubiquitylated by the COOH-terminal RING-finger domain of KPC1.	[15]
	NP_723600	CG31721(Trim9)	729AA	RING,BBOX,BBOX,BBC,COS,FN3,SPRY	NP_055978;NP_443210	Trim9(2DB8A)	710AA	RING,BBOX,BBOX,BBC,COS,FN3,SPRY	MID1 is a microtubule-associated protein that stabilizes microtubules and, in association with the regulatory subunit of protein phosphatase 2A (PP2A), alpha4, provides ubiquitin ligase activity for the ubiquitin-specific modification of PP2A. PP2A/alpha5/mTOR signaling pathway.	[16]
	NP_652022	CG12218(Mei-P26)	1189AA	RING,BBOX,BBOX,BBC,NHL	NP_150241;NP_150243;NP_150247;NP_002666; NP_150249;NP_150250;NP_150242;NP_150252;NP_150253	Pml(1BORA)	882AA	RING,BBOX,DUF3583	The tumor suppressor PML regulates cellular senescence and terminal differentiation, two processes that implicate a permanent exit from the cell cycle.	[17]
	NP_572915	CG9941	789AA	RING(Middle)	NP_056061;NP_001135761;NP_001135762;NP_001135763	Rnf156	576AA	RING(mid)	Mahogunin ring finger-1 (MGRN1) E3 ubiquitin ligase inhibits signaling from melanocortin receptor by competition with Galphas.	[18]
	NP_610827	CG17019	700AA	RING(N-terminal),RING(C-terminal)	NP_001017368	Carp2(1Y02A)	363AA	FYVE/RING(N-terminal),RING(C-terminal)	A negative regulator of TNF-induced NF-kappaB activation. by virtue of its phospholipid-binding FYVE domain, CARP-2 localized to endocytic vesicles, where it interacted with internalized TNF-receptor complex, resulting in RIP ubiquitination and degradation.	[19]
	NP_611680	CG12489(Dnr1)	676AA	FERM_3,RING	NP_037394	Mylip	445AA	FERM_3,RING	MYLIP is a novel ERM-like protein that interacts with myosin regulatory light chain and inhibits neurite outgrowth. E3 ubiquitin ligase-inducible degrader of the low density lipoprotein receptor	[20]
	NP_611390; NP_725843; NP_001137707	CG15105(Abba)	1353AA	RING,BBOX,BBC,IG_FLMN,NHL	NP_150594;NP_006449	Trim3	744AA	RING,BBOX,BBC,IG_FLMN,NHL	Trim3 is a unique p53-regulated gene. BERP may act at a posttranscriptional level to regulate the intracellular trafficking of GABA(A)Rs.	[21]
	NP_524724; NP_001163665	CG5206(Bonus)	1133AA	RING,BBOX,BBC,PHD,Bromodomain	NP_148980;NP_056990	Trim33	1127AA	RING,BBOX,BBC,PHD,Bromodomain	Transcriptional intermediary factor 1 gamma. TIF1gamma-dependent recruits positive elongation factors to erythroid genes to promote transcription elongation by counteracting Pol II pausing.	[22]
	NP_609193	CG8419	921AA	RING,BBOX,IG_FLMN	NP_079464;NP_001139107	Trim45(2DS4A)	580AA	RING,BBOX,IG_FLMN	TRIM45 may act as a new transcriptional repressor in mitogen-activated protein kinase signaling pathway	[23]
	NP_649138; NP_001137978; NP_001137979; NP_001137980	CG8786	376AA	RING,WWE	NP_112225	Rnf146(2D8TA)	358AA	RING,WWE	RING finger protein 146	[24]
	NP_610605	CG7614(Mat1)	320AA	RING,MAT1	NP_002422	Mnat1(1G25A)	309AA	RING,UIM,MAT1	CDK-activating kinase assembly factor MAT1. Cyclin-dependent kinases (CDKs), which play an essential role in cell cycle control of eukaryotic cells, are phosphorylated and thus activated by the CDK-activating kinase (CAK).	[25]
	NP_476725; NP_730206	CG9949(Sina)	314AA	RING,Sina	NP_001006611;NP_003022	Siah1(2A25A)	313AA	RING,Sina	Siah1 ubiquitin ligase has been implicated in the development of certain forms of Parkinson's disease, the regulation of the cellular response to hypoxia and induction of apoptosis. ARTS (apoptosis-related protein in the TGF-β signaling pathway) serves as an adaptor to bridge Siah-1 to XIAP, targeting it for destruction.	[26]
	NP_648927	CG13030(Sinah)	351AA	RING,Sina	NP_001006611;NP_003022	Siah1(2A25A)	313AA	RING,Sina	Siah2 ubiquitin ligase has been implicated in the development of certain forms of Parkinson's disease, the regulation of the cellular response to hypoxia and induction of apoptosis. ARTS (apoptosis-related protein in the TGF-β signaling pathway) serves as an adaptor to bridge Siah-1 to XIAP, targeting it for destruction.	[26]
	NP_570022	CG2681	626AA	RING,Sina	NP_001006611;NP_003022	Siah1(2A25A)	313AA	RING,Sina	SIAH1-induced degradation of TRB3 represents a potential regulatory mechanism for TGF-beta signaling.	[27]
	NP_647624	CG7864	299AA	Pex2_Pex12,RING	NP_002608;NP_722540	Pex10	326AA	Pex2_Pex12,RING	This gene encodes a protein involved in import of peroxisomal matrix proteins. Mutations in PEX10 are a cause of autosomal recessive ataxia	[28]
	NP_608546	CG3639	297AA	Pex2_Pex12,RING	NP_000277	Pex12	359AA	Pex2_Pex12,RING	Cells from all PBD patients exhibit a defect in the import of one or more classes of peroxisomal matrix proteins into the organelle.PEX12 is a highly probable candidate gene for direct sequencing in the context of a mild clinical phenotype with mosaicism and minimally abnormal peroxisomal parameters in fibroblasts.	[29]
	NP_648034	CG7376(Shprh)	1270AA	DEXDc,PHD,TPR-like,RING,Helicase C-terminal	NP_001036148;NP_775105	Shprh	1683AA	SNF2_N,DEXDc,Histone H1/H5,DEXDc,RING,Helicase, C-terminal	SHPRH is a ubiquitously expressed protein that contains motifs characteristics of several DNA repair proteins, transcription factors, and helicases. Polyubiquitination of proliferating cell nuclear antigen by HLTF and SHPRH prevents genomic instability from stalled replication forks.	[30]
	NP_572969	CG5334(Mkrn2)	210AA	ZnF_C3H1,RING,ZnF_C3H1	NP_054879	Mkrn2	416AA	ZnF_C3H1,ZnF_C3H1,RING,ZnF_C3H1	Members of the makorin family, including MKRN2, have a characteristic zinc finger composition that suggests that they are ribonucleoproteins	[31]
	NP_524704; NP_730653	CG7184(Mkrn1)	386AA	ZnF_C3H1,RING	NP_038474;NP_001138597	Mkrn1	482AA	ZnF_C3H1,ZnF_C3H1,RING,ZnF_C3H1	MKRN1 induces degradation of West Nile virus capsid protein by functioning as an E3 ligase.	[32]
	NP_572970	CG5347	285AA	ZnF_C3H1,RING	NP_038474;NP_001138597	Mkrn1	482AA	ZnF_C3H1,ZnF_C3H1,RING,ZnF_C3H1	MKRN1 induces degradation of West Nile virus capsid protein by functioning as an E4 ligase.	[32]
	NP_649055	CG12477	265AA	RING,ZnF_C3H1	NP_038474;NP_001138597	Mkrn1	482AA	ZnF_C3H1,ZnF_C3H1,RING,ZnF_C3H1	MKRN1 induces degradation of West Nile virus capsid protein by functioning as an E5 ligase.	[32]
	NP_648210	CG7081	281AA	Pex2_Pex12,RING	NP_000309;NP_001073336	Pxmp3	305AA	Pex2_Pex12,RING	Pxmp3 encodes an integral peroxisomal membrane protein required for peroxisome biogenesis. The protein is thought to be involved in peroxisomal matrix protein import. Mutations in this gene result in one form of Zellweger syndrome and infantile Refsum disease.	/
	NP_523399; NP_728145; NP_996500	CG5659(Ari-1)	503AA	RING,IBR,IBR	NP_005735	Arih1(1WD2A)	557AA	RING,IBR,IBR	By promoting the ubiquitin-mediated degradation of 4EHP, HHARI may have a role in both protein degradation and protein translation.	[33]
	NP_648392; NP_729606	CG12362	511AA	RING,IBR,IBR	NP_005735	Arih1(1WD2A)	557AA	RING,IBR,IBR	Monocyte protein 6; protein ariadne-2 homolog	[33]
	NP_477374	CG5709(Ari-2)	509AA	RING,IBR,ZnF_C2HC,IBR,RING	NP_006312	Ari-2	493AA	RING,IBR,ZnF_C2HC,IBR,RING	Triad1 exhibits dual ubiquitin ligase activity and that both of its RING domains are crucial to inhibit myeloid cell proliferation.	[34]
	NP_651934	CG11360	628AA	KH,KH,RING	NP_115622	Mex3B	569AA	KH,KH,RING	RNA-binding protein MEX3B;K homology RNA-binding domain.	/
	NP_609933	CG17492(Mib2)	1049AA	Mib-herc2,ZnF_ZZ,ANK,RING	NP_543151,NP_001164157,NP_001164158,NP_001164159,NP_001164160	Mib2	1070AA	Mib-herc2,ZnF_ZZ,ANK repeat,RING	Mind bomb-2 is an E3 ligase for Notch ligand.Mind bomb-2 is an E3 ligase that ubiquitinates the N-methyl-D-aspartate receptor NR2B subunit in a phosphorylation-dependent manner	[35]
	NP_723214; NP_609072; NP_001162896	CG11321	2922AA	ZnF_RBZ,RING,IBR,RING	NP_060469	Rnf31(2CT7A)	1072AA	PUB,ZnF_RBZ,UBA,RING,IBR, RING	LUBAC is involved in the physiological regulation of the canonical NF-kappaB activation pathway through linear polyubiquitylation of NEMO	[36]
	NP_599109; NP_476770; NP_599108; NP_476769; NP_001014621	CG8651(Trx)	3726AA	NUCLEAR_REC_DBD_2,RING,FYRN,FYRC,SET,Methyltransferase	NP_055542	Mll4	2715AA	AT_hook,Zf-CXXC,PHD,RING,FYRN,FYRC,SET,Methyltransferase	histone-lysine N-methyltransferase MLL4	/
	NP_611545	CG4030	647AA	Rab5-bind,FYVE,RING	NP_004694;NP_001077054	Rabep1	862AA	Rabaptin,Rab5-bind	rab GTPase-binding effector protein 1	/
	NP_788722; NP_788723	CG4620(Unk)	599AA	ZnF_C3H1,ZnF_C3H1,ZnF_C3H1,ZnF_C3H1,RING	NP_001073888	Unk	886AA	ZnF_C3H1,ZnF_C3H1,ZnF_C3H1,ZnF_C3H1,ZnF_C3H1,RING	RING finger protein unkempt homolog	[37]
	NP_728629; NP_647623	CG12099	708AA	RING(Middle)	NP_055683	Rnf10	811AA	RING(MID)	Transcriptional regulation of the myelin-associated glycoprotein gene and myelin formation in Schwann cells.	/
	NP_611932	CG11414	867AA	RING,ZnF_C2H2,ZnF_C2H2	NP_835461	Znf598	904AA	RING,ZnF_C2H2,ZnF_C2H2	Zinc finger protein 598	/
	NP_610050	CG2617	274AA	RING(C-terminal)	NP_114404	Rnf26	433AA	RING(C-terminal)	Ring finger protein with leucine zipper	/
	NP_651214	CG13605	669AA	RING(C-terminal)	NP_001103373;NP_116203	Rnft2	444AA	RING(C-terminal)	RING finger and transmembrane domain-containing protein 2	/
	NP_727896; NP_727897; NP_573076; NP_996449; NP_996448	CG8974	277AA	RING(Middle)	NP_008844	Rnf5	180AA	RING(N-terminal)	The ubiquitin ligase RNF5 regulates antiviral responses by mediating degradation of the adaptor protein MITA in NF-kappaB signaling pathway.	[38]
	NP_727898; NP_001096988	CG32581	283AA	RING(Middle)	NP_689480;NP_001129296;NP_001129297	Rnf185	192AA	RING(N-terminal)	RING finger protein 185
	NP_730026	CG32847	164AA	RING(N-terminal)	NP_689480;NP_001129296;NP_001129297	Rnf185	192AA	RING(N-terminal)	RING finger protein 185	/
	NP_001097770	CG34308	108AA	RING(N-terminal)	NP_689480;NP_001129296;NP_001129297	Rnf185	192AA	RING(N-terminal)	RING finger protein 185	/
	NP_729296; NP_648156	CG32369	1066AA	RING,TPR,RING,LON	NP_689484	Lonrf1	773AA	RING,TPR,RING,LON	LON peptidase N-terminal domain and RING finger protein 1	/
	NP_524933	CG4195(l(3)73Ah)	223AA	RING(N-terminal)	NP_006306	Pcgf3	242AA	RING(N-terminal)	Polycomb group RING finger protein 3	/
	NP_650865	CG4973	357AA	ZnF_C3H1,RING	NP_008909	Rnf113A(2CSYA)	343AA	ZnF_C3H1,RING	RING finger protein 113A	/
	NP_651088	CG4813	398AA	RING(C-terminal)	NP_060620	Rnf220	566AA	RING(C-terminal)	RNF220, an E3 ubiquitin ligase that targets Sin3B for ubiquitination	[39]
	NP_609993; NP_724217; NP_788075	CG10263	453AA	RING(Middle)	NP_079090	Cbll1	491AA	RING(Mid)	Hakai acts as a coregulator of estrogen receptor alpha in breast cancer cells	[40]
	NP_573383	CG12200	211AA	RING(N-terminal)	NP_919420;NP_001124506	Rnf212	292AA	RING(N-terminal)	RING finger protein 212	/
	NP_610866	CG17048	125AA	RING(N-terminal)	NO	NO	NO	NO	NO	/
	NP_651109; NP_001163693	CG34375	567AA	PDZ, RING, Sina	NO	NO	NO	NO	NO	/
	NP_001163003; NP_609860	CG15150(Elfless)	229AA	RING(C-terminal)	NO	NO	NO	NO	Elfless may regulate tail cyst cell degradation to provide an advantageous, though not essential, function in the testis	[41]
	NP_001097886; NP_001138100	CG34289	112AA	RING(N-terminal)	NO	NO	NO	NO	NO	/
	NP_733236	CG31053	219AA	RING(N-terminal)	NO	NO	NO	NO	NO	/
	NP_731776	CG8141	239AA	RING(Middle)	NO	NO	NO	NO	NO	/
	NP_001097829	CG14306	275AA	RING,BBOX,BBOX	NO	NO	NO	NO	NO	/
	NP_733111; NP_651406	CG5071	680AA	RING,ZnF_BBOX,Pro_isomerase	NO	NO	NO	NO	NO	/
	NP_611167	CG8910	609AA	RING(N-terminal)	NO	NO	NO	NO	NO	/
RING-C3H2C3	NP_611305	CG5140(Nopo)	436AA	RING(C-terminal)	NP_005870	Traip	469AA	RING(N-terminal)	Traip interaction with TRAF2 inhibits TRAF2-mediated nuclear factor kappa-B, subunit 1 activation that is required for cell activation and protection against apoptosis. A E2-E3 ubiquitination complex consisting of BEN-UEV1A (E2 heterodimer) and NOPO (E3 ligase) is required for the preservation of genomic integrity during early embryogenesis.	[42]
	NP_649902; NP_731366; NP_731367	CG9381(Mura)	1174AA	RING(C-terminal)	NP_073618;NP_919311;NP_919313;NP_919310;NP_919309	Rnf38	515AA	RING(C-terminal)	There is experimental evidence that Mura is involved in the biological process: olfactory learning; learning or memory.	/
	NP_651928; NP_726586	CG1909	606AA	Rapsyn_N,TPR-like,RING	NP_005046;NP_116034	Rapsn(1X4JA)	412AA	TPR,TPR,TPR,TPR,TPR,TPR,RING	Rapsn contains a conserved cAMP-dependent protein kinase phosphorylation site. It is believed to play some role in anchoring or stabilizing the nicotinic acetylcholine receptor at synaptic sites. It may link the receptor to the underlying postsynaptic cytoskeleton, possibly by direct association with actin or spectrin. Two splice variants have been identified for this gene.	/
	NP_650789	CG5555	555AA	BRAP2,RING,ZnF_UBP	NP_006759	Brap	592AA	BRAP2,RING,ZnF_UBP	Brap2 plays a significant role in cell cycle regulation besides its facilitation of HsCdc14A ubiquitination.	[43]
	NP_650112; NP_731623	CG6923	1256AA	RING(C-terminal)	NP_060080	Rnf111/Arkadia	986AA	RING(C-terminal)	c-Ski, Smurf2, and Arkadia as regulators of TGF-beta signaling: new targets for managing myofibroblast function and cardiac fibrosis.	[44]
	NP_650729; NP_001138076	CG7694	147AA	RING(C-terminal)	NP_057578	Rnf181	153AA	RING(C-terminal)	RN181 ubiquitin E3 ligase interacts with the KVGFFKR motif of platelet integrin alpha(IIb)beta3, and establishs a novel link of integrin signal transduction pathways with ubiquitin-conjugation events.	[45]
	NP_649859	CG11982	380AA	RING(C-terminal)	NP_055270	Rnf115	304AA	RING(C-terminal)	BCA2 protein is strongly ubiquitinated and no ubiquitination is detected with the BCA2 RING-H2 mutant, indicating that the RING domain is essential for autoubiquitination.	[46]
	NP_733292;NP_733293; NP_996304; NP_996303	CG2304(Trc8)	805AA	RING,SYNOVIOLIN 1	NP_009149	Rnf139	664AA	RING(C-terminal)	TRC8 ubiquitin ligase is sterol regulated and interacts with lipid and protein biosynthetic pathways.	[47]
	NP_726563	CG32850	148AA	RING(C-terminal)	NP_055187	Rnf11	154AA	RING(C-terminal)	As a negative regulator of NF-kappaB and jun N-terminal kinase (JNK) signalling pathways, knockdown of RNF11 with siRNA resulted in persistent tumour necrosis factor (TNF)- and lipopolysaccharide (LPS)-mediated NF-kappaB and JNK signalling.	[48]
	NP_732721	CG5382	299AA	RING(N-terminal)	NP_006773	Zfpl1	310AA	RING(N-terminal)	Zfpl1 is required for cis-Golgi integrity and efficient ER-to-Golgi transport	/
	NP_477286	CG3093(Dor)	1003AA	Pep3_Vps18,RING	NP_065908	Vps18	973AA	Pep3_Vps18,RING	hVPS18 may play an important role in regulation of Serum-inducible kinase (SNK) activity through its ubiquitin ligase	[49]
	NP_573247; NP_728098; NP_728099; NP_728100	CG15814	321AA	RING(C-terminal)	NP_060790	Rnf121	327AA	RING(C-terminal)	RNF-121 as an ER-anchored ubiquitin ligase that plays a specific role in the ERAD pathway by linking it to the regulation of the cell adhesion integrin receptors.	[50]
	NP_610915	CG13344	321AA	RWD,RING(Middle)	NP_071898	Rnf25(2DMFA)	459AA	RWD,RING(MID)	RING25 supports NF-kappaB-mediated transcription by interacting with the transactivation domain of the p65 subunit	[51]
	NP_476598; NP_476599	CG3647(Stc)	1106AA	RING,ZnF_NFX, RH3	NP_002495;NP_667344;NP_667345	Nfx1	1120AA	RING,ZnF_NFX,R3H	NFX1 plays a role in human papillomavirus type 16 E6 activation of NFkappaB activity.	/
	NP_649653; NP_731079; NP_731080; NP_001097695	CG10277	536AA	PA, RING	NP_009213;NP_899237	Rnf13	381AA	PA, RING	RNF13 is an ER/Golgi membrane-associated E3 ubiquitin ligase and its RING finger domain is required for the ubiquitin ligase activity.	[52]
	NP_609030	CG16947	434AA	ZnF-CHY,RING,Rubredox	NP_056251;NP_001008925;NP_001009922	Rchy1(2K2CA)	261AA	ZnF-CHY,RING,Rubredox	Pirh2 have been shown to ubiquitylate p53 through its RING domains, thereby targeting p53 for proteasomal degradation.	[53]
	NP_726508; NP_523864; NP_001163300	CG2679(Goliath)	462AA	PA,RING	NP_060904	Rnf130	419AA	PA,RING	RNF130 may regulate growth factor withdrawal-induced apoptosis of myeloid precursor cells.	[54]
	NP_651894	CG1937(Sip3)	627AA	RING(Mid)	NP_115807;NP_757385	Syvn1	616AA	RING(Mid)	HRD1 and UBE2J1 target misfolded MHC class I heavy chains for endoplasmic reticulum-associated degradation.	[55]
	NP_511064	CG3929(Deltex)	738AA	WWE,WWE,RING	NP_004407;NP_065943;NP_001096066;NP_055992	Dtx1; Dtx2;Dtx4	620AA	WWE,WWE,RING	As a positive regulator of the Notch-signaling pathway,	[56]
	NP_573184	CG9086(Ubr1)	1824AA	ZnF_UBR1,ClpS,RING	NP_777576	Ubr1	1755AA	ZnF_UBR1,ClpS,RING	The N-end rule pathway is mediated by a complex of the RING-type Ubr1 and HECT-type Ufd4 ubiquitin ligases.	[57]
	NP_511159	CG32592(Hiw)	5233AA	RCC1,PHR,Filamin,RING,DOC	NP_055872	Mycbp2	4678AA	RCC1,PHR,Filamin,DOC,RING	TNFAIP3 (A20, at the protein level) and REL are key mediators in the nuclear factor kappa B (NF-kappaB) inflammatory signalling pathway.	[58]
	NP_572428	CG42593	2219AA	ZnF_UBR1,RING	NP_742067	Ubr3	1888AA	ZnF_UBR1,RING	UBR3 ubiquitin ligase functions in olfactory and other sensory systems.	[59]
	NP_730776	CG32350	830AA	WD40-like,RING(C-terminal)	NP_068375	Vps11	941AA	WD40-like,RING	Vesicle mediated protein sorting plays an important role in segregation of intracellular molecules into distinct organelles. Genetic studies in yeast have identified more than 40 vacuolar protein sorting (VPS) genes involved in vesicle transport to vacuoles.	/
	NP_001036416; NP_001036415; NP_001036417	CG18028(Lt)	841AA	WD40,WD40,CLH,RING	NP_055211;NP_542198	Vps41	854AA	WD40,WD40,CLH,RING	Vesicle mediated protein sorting plays an important role in segregation of intracellular molecules into distinct organelles. Genetic studies in yeast have identified more than 41 vacuolar protein sorting (VPS) genes involved in vesicle transport to vacuol†ྌ	/
	NP_648048	CG10144	1229AA	WD40,RING	NP_056118;NP_001009921	Vps8	1428AA	WD40,RING	Vesicle mediated protein sorting plays an important role in segregation of intracellular molecules into distinct organelles. Genetic studies in yeast have identified more than 42 vacuolar protein sorting (VPS) genes involved in vesicle transport to vacuol†ྌ	/
	NP_611303	CG10916	263AA	RING,DM9	NO	NO	NO	NO	NO	/
	NP_569969	CG4325	158AA	RING(N-terminal)	NO	NO	NO	NO	NO	/
	NP_650059	CG17721	137AA	RING(C-terminal)	NO	NO	NO	NO	NO	/
	NP_608744	CG17260	364AA	RWD,RING	NO	NO	NO	NO	NO	/
RING-C3HC3D	NP_511080	CG10961(Traf6)	475AA	RING,SIAH-type,Traf_like	NP_004611;NP_665802	Traf6(3HCTA)	522AA	RING,ZF_TRAF,Traf_like	Traf6 mediates the signaling not only from the members of the TNF receptor superfamily, but also from the members of the Toll/IL-1 family. Signals from receptors such as CD40, TNFSF11/RANCE and IL-1 have been shown to be mediated by it. Traf6 also interacts with various protein kinases including IRAK1/IRAK, SRC and PKCzeta, which provides a link between distinct signaling pathways.	[60]
	NP_648816	CG17033(Elgi)	315AA	RING,Traf_like,USP8_interact	NP_919340;NP_005776;NP_919339	Rnf41(2GWFB)	317AA	RING,Traf_like,USP8_interact	Nrdp1-mediated regulation of ErbB3 of epidermal growth factor receptor expression by the androgen receptor in androgen-dependent but not castrate-resistant prostate cancer cells.	[61]
	NP_609668	CG9014	328AA	RING,Traf_like,USP8_interact	NP_919340;NP_005776;NP_919339	Rnf41	317AA	RING,Traf_like,USP8_interact	Nrdp1-mediated regulation of ErbB4 of epidermal growth factor receptor expression by the androgen receptor in androgen-dependent but not castrate-resistant prostate cancer cells.	[61]
	NP_648886	CG16807(Roquin)	819AA	RING,ZnF_C3H1	NP_742068	Rc3h1	1133A	RING,ZnF_C3H1	The Roquin protein is distinguished by the presence of a CCCH zinc-finger found in RNA-binding proteins, and localization to cytosolic RNA granules implicated in regulating messenger RNA translation and stability.	[62]
	NP_649554	CG2926	2296AA	RING,PHD	NP_065952	Phrf1	1648AA	RING,PHD	PHD and RING finger domain-containing protein 1	/
RING-C4HC3	NP_648305	CG4080	617AA	RING(N-terminal)	NP_001002265;NP_001002266;NP_659458	Rnf178/March8	291AA	RING(N-terminal)	MARCH enzymes add ubiquitin to target lysines in substrate proteins, thereby signaling their vesicular transport between membrane compartments. MARCH8 induces the internalization of several membrane glycoproteins.	[63]
	NP_647715; NP_001163328	CG1317	988AA	RING(N-terminal)	NP_005876	Rnf176/March6	910AA	RING(N-terminal)	MARCH6 is an E3 ubiquitin ligase that localizes to endoplasmic reticulum (ER) membranes, and plays a role in D2 ubiquitination and degradation.	[64]
	NP_649463	CG9855	382AA	RING(N-terminal)	NP_060294	Rnf153/March5	278AA	RING(N-terminal)	MARCH5 is a ubiquitin ligase of the mitochondrial outer membrane that plays a role in the control of mitochondrial morphology by regulating mitofusin-2 and DRP1.	[65]
	NP_570059	CG16781	383AA	RING(N-terminal)	NP_060294	Rnf153	278AA	RING(N-terminal)	MARCH5 is a ubiquitin ligase of the mitochondrial outer membrane that plays a role in the control of mitochondrial morphology by regulating mitofusin-2 and DRP1.	[65]
	NP_651547	CG17991	294AA	RING(N-terminal)	NP_060294	Rnf153	278AA	RING(N-terminal)	MARCH5 is a ubiquitin ligase of the mitochondrial outer membrane that plays a role in the control of mitochondrial morphology by regulating mitofusin-2 and DRP1.	[65]
	NP_572456	CG10761	323AA	RING(N-terminal)	NP_060294	Rnf153	278AA	RING(N-terminal)	MARCH5 is a ubiquitin ligase of the mitochondrial outer membrane that plays a role in the control of mitochondrial morphology by regulating mitofusin-2 and DRP1.	[65]
	NP_649154; NP_001014591; NP_001163476	CG8103(Mi-2)	1982AA	CHDNT,RING,CHROMO,SNF2,Helicase_C,DUF1086,DUF1087,DEXDc,CHDCT2	NP_001005271;NP_001005273;NP_005843	Chd3	2000AA	CHDNT,RING,CHROMO,SNF2,Helicase_C,DUF1086,DUF1087,DEXDc,CHDCT2	chromodomain-helicase-DNA-binding protein 3;zinc-finger helicase (Snf2-like)	/
	NP_611847	CG5591	1482AA	RING,PHD,HMG	NP_733751	Mll3	4911AA	RING,HMG,FYRN,FYRC,SET	histone-lysine N-methyltransferase MLL3	/
	NP_609063	CG11329	235AA	SMC_Nse1,RING	NP_659547	Nsmce1(2CT0A)	266AA	SMC_Nse1,RING	non-structural maintenance of chromosomes element 1 homolog;Nse1 non-SMC component of SMC5-6 complex	/
	NP_572359; NP_001162682	CG14435	303AA	RING(C-terminal)	NP_667339	Znrf2	242AA	RING(C-terminal)	ZNRF proteins play a role in the establishment and maintenance of neuronal transmission and plasticity via their ubiquitin ligase activity.	[66]
	NP_647879	CG15011(Nfx1)	840AA	RING,ZnF_NFX repeat	NP_694540	Nfxl1	911AA	RING,ZnF_NFX repeat	Transcriptional repressor NF-X1 of nuclear;transcription factor is X box-binding protein 1	/
	NP_733441; NP_733442; NP_651881	CG1815	1674AA	RING,Bromodomain,PWWP,ZnF_MYND_1	NP_898869;NP_898868;NP_036540	Zmynd8	1188AA	RING,Bromodomain,ZnF_MYND_1,PWWP	protein kinase C binding protein 1; cutaneous T-cell lymphoma associated antigen se14-3; CTCL tumor antigen se14-3; zinc finger MYND domain containing protein 8	/
	NP_610163; NP_724405; NP_724404	CG2682(D4)	497AA	RING,RING(C-terminal)	NP_006259	Dpf2	391AA	Znf_C2H2,RING,RING(C-terminal)	Zinc finger protein ubi-d4;apoptosis response zinc finger protein; requiem,apoptosis response zinc finger; BAF45D; BRG1-associated factor 45D	/
	NP_730427	CG32210	1747AA	ARM-like,RING	NP_056380	Rnf160/listerin	1812AA	ARM,RING	LISTERIN is required for embryonic development and confirms that direct perturbation of a LISTERIN-regulated process causes neurodegeneration.	[67]
	NP_611511	CG13442	425AA	RING(Middle)	NO	NO	NO	NO	NO	/
	NP_572327; NP_727100	CG17717	260AA	RING(Middle)	NO	NO	NO	NO	NO	/
	NP_722856; NP_608725; NP_722857	CG2991	562AA	EGF_2,DUF1084,RING	NO	NO	NO	NO	NO	/
C3HGC3	NP_647843	CG14983	163AA	RING(C-terminal)	NO	NO	NO	NO	NO	/
	NP_609784	CG17329	162AA	RING(C-terminal)	NO	NO	NO	NO	NO	/
	NP_723984	CG31807	155AA	RING(C-terminal)	NO	NO	NO	NO	NO	/
	NP_001014488	CG33552	157AA	RING(C-terminal)	NO	NO	NO	NO	NO	/
	NP_001097605	CG13481	176AA	RING(C-terminal)	NO	NO	NO	NO	NO	/
	NP_648919	CG13025	608AA	RING,WD40,WD40	NP_060594	Rfwd3	774AA	RING,WD40,WD40,WD40	RFWD3 as a positive regulator of p53 stability when the G(1) cell cycle checkpoint is activated and provides an explanation for how p53 is protected from degradation in the presence of high levels of Mdm2.	[68]
RING-C4C4	NP_001177776;NP_723578;NP_001177779; NP_723579; NP_723580; NP_723581; NP_723582; NP_723583	CG31716	1051AA	RING,RRM	NP_037448;NP_001008226;NP_001177776;NP_001177777;NP_001177778;NP_001177779;	Cnot4(1UR6)	639AA	RING,RRM	Not4 is an E3 ubiquitin ligase that monitors and controls a precise amount of Jhd2 protein so that the proper balance between histone demethylase and histone methyltransferase activities occur in the cell, ensuring appropriate levels of H3 K4 trimethylation and gene expression.	[69]
	NP_648633	CG11281(Snky)	714AA	DC_STAMP,RING	NP_689707;NP_001137159	Dcst1	706AA	DC_STAMP,RING	DC-STAMP-like protein sequence are similar to a region of the dendritic cell-specific transmembrane protein (DC-STAMP). This is thought to be a novel receptor protein that shares no identity with other multimembrane-spanning proteins. It is thought to have seven putative transmembrane regions, two of which are found in the region featured in this family. DC-STAMP is also described as having poten…	/
	NP_788324	CG33144	1102AA	RING,IBR,IBR,RING	NP_055561	Rnf144A(1WIMA)	292AA	RING,IBR,IBR,RING	probable E3 ubiquitin-protein ligase RNF144A;UbcM4-interacting protein 4; ubiquitin conjugating enzyme 7 interacting protein 4	/
RING-C6H3C2D	NP_569852; NP_001138143	CG16982 (Roc1a)	108AA	RING (C-terminal)	NP_055063	Rbx1(1U6GB)	108AA	RING (C-terminal)	RBX1 E3 ligase is essential for the maintenance of mammalian genome integrity and the proper development and viability in C. elegans.	[70]
	NP_652613	CG16988(Roc1b)	122AA	RING (C-terminal)	NP_055063	Rbx1(1U6GB)	108AA	RING (C-terminal)	Targeted disruption of Roc1b causes male sterility. Roc proteins (Roc1a, Roc1b and Roc2) play nonredundant roles during development	[71]
	NP_610691; NP_001163119	CG8998(Roc2)	113AA	RING (C-terminal)	NP_055060;NP_899060	Rnf7(2ECLA)	113AA	RING (C-terminal)	Roc2 are a part of the protein degradation machinery important for cell cycle progression and signal transduction. This protein interacts with, and is a substrate of, casein kinase II (CSNK2A1/CKII). The phosphorylation of this protein by CSNK2A1 has been shown to promote the degradation of IkappaBalpha (CHUK/IKK-alpha/IKBKA) and p27Kip1(CDKN1B). Alternatively spliced transcript variants encoding…	[72]
	NP_001097122; NP_001097123	CG34440(Img)	85AA	RING (C-terminal)	NP_001002244;NP_001002245;NP_001002246;NP_001002247;NP_001002248;NP_001002249;NP_057560	Apc11	196AA	RING (N-terminal),RING	APC/CCdh1 activated by Cdh1 controles differentiation, genomic stability and tumor suppression.	[73]
RING/U-box	NP_477441	CG5203(Chip)	289AA	TPR U-BOX(C-terminal)	NP_005852	Chip(2OXQ)	303AA	TPR U-BOX(C-terminal)	CHIP promotes human telomerase reverse transcriptase degradation and negatively regulates telomerase activity.	[74]
	NP_609597; NP_001162967	CG9934	1217AA	Ufd2P_core,U-BOX(C-terminal)	NP_001099032;NP_006039	Ube4B	1302AA	Ufd2P_core,U-BOX(C-terminal)	Ube4B is involved in multiubiquitin chain assembly.This gene is also the strongest candidate in the neuroblastoma tumor suppressor genes.	[75]
	NP_609060	CG11070	993AA	Ufd3P_core,U-BOX(C-terminal)	NP_004779	Ube4A(1WGMA)	1037AA	Ufd3P_core,U-BOX(C-terminal)	Autoantibodies against ubiquitination factor E4A (UBE4A) are associated with severity of Crohn's disease.	[76]
	NP_651790	CG2218	486AA	U-BOX(Middle)	NP_055763;NP_955447	Ubox5	541AA	U-BOX{Mid),RING(C-terminal)	A nuclear dot protein	[77]
	NP_523783	CG5519(Prp19)	505AA	U-BOX,WD40	NP_055317	Prpf19	504AA	U-BOX,WD40	Prp19-Complex, an evolutionarily conserved spliceosome-associated complex containing homologs of MOS4, AtCDC5, and PRL1, function redundantly in the regulation of plant innate immunity.	[78]
	NP_573288	CG6179	307AA	U-box(C-terminal}	NP_057037	Nosip	301AA	U-box(C-terminal}	NOSIP, endothelial nitric oxide synthase (eNOS) interacting protein (NOSIP) modulate eNOS activity by alteration of eNOS subcellular localisation. Overexpression of NOS-interacting protein (NOSIP) induces translocation of eNOS from the plasma membrane to intracellular compartments, thereby impairing NO production.	[79]
	NP_611113	CG7747	517AA	U-BOX,CSA_PPIase	NP_055152;NP_680480;NP_680481	Ppil2	520AA	U-BOX,CSA_PPIase	Ppil2 interacts with the proteinase inhibitor eglin c and is localized in the nucleus. Peptidylprolyl isomerase (cyclophilin)-like 2 (PPIL2) positively regulates BACE1 expression.	[80]
Note: Data of RING-E3 activity are from the corresponding gene report or its orthologs. 21 fruit fly RING proteins without putative orthologs from the human were indicated by blue bold letter for easy identification. Iap2/Diap2 orthologs from Drosophila melanogaster and the human were indicated by red letters for easy identification.
Reference for Table S3
1. Duan L RS, Chen G, Virmani S, Williams SH, Clubb RJ, Mukhopadhyay C, Rainey MA, Ying G, Dimri M, Chen J, Reddi AL, Naramura M, Band V, Band H (2011) Negative regulation of EGFR-Vav2 signaling axis by Cbl ubiquitin ligase controls EGF receptor-mediated epithelial cell adherens junction dynamics and cell migration. J Biol Chem 286: 620-633.
2. Salonen J BR, Palvimo JJ, Heikinheimo M, Heikinheimo O (2009) Oestrogen receptors and small nuclear ring finger protein 4 (RNF4) in malignant ovarian germ cell tumours. Mol Cell Endocrinol 307: 205-210.
3. Suzuki A IC, Shinoda K, Tumes DJ, Kimura MY, Hosokawa H, Endo Y, Horiuchi S, Tokoyoda K, Koseki H, Yamashita M, Nakayama T (2010) Polycomb group gene product Ring1B regulates Th2-driven airway inflammation through the inhibition of Bim-mediated apoptosis of effector Th2 cells in the lung. J Immunol 184: 4510-4520.
4.Kamal M, Pawlak,A., BenMohamed,F., Valanciute,A., Dahan,K., Candelier,M., Lang,P., Guellaen,G. and Sahali,D. (2010) C-mip interacts with the p85 subunit of PI3 kinase and exerts a dual effect on ERK signaling via the recruitment of Dip1 and DAP kinase. FEBS Lett 584: 500-506 .
5. Das Thakur M FY, Jagannathan R, Seppa MJ, Skeath JB, Longmore GD (2010) Ajuba LIM proteins are negative regulators of the Hippo signaling pathway. Curr Biol 20: 657-662.
6. Braschi E ZR, McBride HM (2009) MAPL is a new mitochondrial SUMO E3 ligase that regulates mitochondrial fission. EMBO Rep 10: 748-754.
7.Yao Z DS, Hou D, Heese K, Wu M (2007) Death effector domain DEDa, a self-cleaved product of caspase-8/Mch5, translocates to the nucleus by binding to ERK1/2 and upregulates procaspase-8 expression via a p53-dependent mechanism. EMBO J 26: 1068-1080.
8.Benhra N VF, Dussert A, Schweisguth F, Le Borgne R (2010) Neuralized promotes basal to apical transcytosis of delta in epithelial cells. Mol Biol Cell 21: 2078-2086.
9.Chernikova SB DJ, Razorenova OV, Game JC, Brown JM (2010) Deficiency in Bre1 impairs homologous recombination repair and cell cycle checkpoint response to radiation damage in mammalian cells. Radiat Res 174: 558-565.
10. Tapon N NK, Lamarche N, Hall A (1998) A new rac target POSH is an SH3-containing scaffold protein involved in the JNK and NF-kappaB signalling pathways. EMBO J 17: 1395-1404.
11.Ismail IH AC, McDonald D, Hendzel MJ (2010) BMI1-mediated histone ubiquitylation promotes DNA double-strand break repair. J Cell Biol 191: 45-60.
12. Li X HY, Xi R (2010) Polycomb group genes Psc and Su(z)2 restrict follicle stem cell self-renewal and extrusion by controlling canonical and noncanonical Wnt signaling. Genes Dev 24: 933-946.
13.Chibi M MM, Skepu A, G Rees DJ, Moolman-Smook JC, Pugh DJ (2008) RBBP6 interacts with multifunctional protein YB-1 through its RING finger domain, leading to ubiquitination and proteosomal degradation of YB-1. J Mol Biol 384: 908-916.
14.Dynek JN GT, Dueber EC, Fedorova AV, Izrael-Tomasevic A, Phu L, Helgason E, Fairbrother WJ, Deshayes K, Kirkpatrick DS, Vucic D (2010) c-IAP1 and UbcH5 promote K11-linked polyubiquitination of RIP1 in TNF signalling. EMBO J 29: 4198-4209.
15. Kotoshiba S KT, Hara T, Ishida N, Nakayama KI (2005) Molecular dissection of the interaction between p27 and Kip1 ubiquitylation-promoting complex, the ubiquitin ligase that regulates proteolysis of p27 in G1 phase. J Biol Chem 280: 17694-17700.
16. Aranda-Orgillés B AJ, Kunath M, Lurz R, Schneider R, Schweiger S (2008) Active transport of the ubiquitin ligase MID1 along the microtubules is regulated by protein phosphatase 2A. PLoS One 3: e3507.
17.Vernier M BV, Gaumont-Leclerc MF, Moiseeva O, Bégin V, Saad F, Mes-Masson AM, Ferbeyre G (2011) Regulation of E2Fs and senescence by PML nuclear bodies. Genes Dev 25: 41-50.
18. Pérez-Oliva AB OC, Jiménez-Cervantes C, García-Borrón JC (2009) Mahogunin ring finger-1 (MGRN1) E3 ubiquitin ligase inhibits signaling from melanocortin receptor by competition with Galphas. J Biol Chem 284: 31714-31725.
19. Liao W XQ, Tchikov V, Fujita K, Yang W, Wincovitch S, Garfield S, Conze D, El-Deiry WS, Schütze S, Srinivasula SM (2008) CARP-2 is an endosome-associated ubiquitin ligase for RIP and regulates TNF-induced NF-kappaB activation. Curr Biol 18: 641-649.
20. Zelcer N HC, Boyadjian R, Tontonoz P (2009) LXR regulates cholesterol uptake through Idol-dependent ubiquitination of the LDL receptor. Science 325: 100-104.
21. Cheung CC YC, Berger T, Zaugg K, Reilly P, Elia AJ, Wakeham A, You-Ten A, Chang N, Li L, Wan Q, Mak TW (2010) Identification of BERP (brain-expressed RING finger protein) as a p53 target gene that modulates seizure susceptibility through interacting with GABA(A) receptors. Proc Natl Acad Sci U S A 107: 11883-11888.
22. Bai X KJ, Yang Z, Jurynec MJ, Akie TE, Lee J, LeBlanc J, Sessa A, Jiang H, DiBiase A, Zhou Y, Grunwald DJ, Lin S, Cantor AB, Orkin SH, Zon LI (2010) TIF1gamma controls erythroid cell fate by regulating transcription elongation. Cell 142: 133-143.
23.Wang Y LY, Qi X, Yuan W, Ai J, Zhu C, Cao L, Yang H, Liu F, Wu X, Liu M (2004) TRIM45, a novel human RBCC/TRIM protein, inhibits transcriptional activities of ElK-1 and AP-1. Biochem Biophys Res Commun 323: 9-16.
24. Menachem TD LY, Kaufman B, Friedman E (2009) The RNF146 and ECHDC1 genes as candidates for inherited breast and ovarian cancer in Jewish Ashkenazi women. Fam Cancer 8: 399-402.
25.Luo P WA, Payne KJ, Peng H, Wang JG, Parrish YK, Rogerio JW, Triche TJ, He Q, Wu L (2007) Intrinsic retinoic acid receptor alpha-cyclin-dependent kinase-activating kinase signaling involves coordination of the restricted proliferation and granulocytic differentiation of human hematopoietic stem cells. Stem Cells 25: 2628-2637.
26. Garrison JB CR, Gerlic M, Yip KW, Krieg A, Tamble CM, Shi R, Welsh K, Duggineni S, Huang Z, Ren K, Du C, Reed JC (2011) ARTS and Siah collaborate in a pathway for XIAP degradation. Mol Cell 41: 107-116.
27. Zhou Y LL, Liu Q, Xing G, Kuai X, Sun J, Yin X, Wang J, Zhang L, He F (2008) E3 ubiquitin ligase SIAH1 mediates ubiquitination and degradation of TRB3. Cell Signal 20: 942-948.
28. Régal L EM, Goemans N, Wanders RJ, De Meirleir L, Jaeken J, Schrooten M, Van Coster R, Waterham HR (2010) Mutations in PEX10 are a cause of autosomal recessive ataxia. Ann Neurol 68: 259-263.
29. Zeharia A EM, Wanders RJ, Waterham HR, Gutman A, Nissenkorn A, Korman SH (2007) A novel PEX12 mutation identified as the cause of a peroxisomal biogenesis disorder with mild clinical phenotype, mild biochemical abnormalities in fibroblasts and a mosaic catalase immunofluorescence pattern, even at 40 degrees C. J Hum Genet 52: 599-606.
30. Motegi A LH, Lee KY, Roest HP, Maas A, Wu X, Moinova H, Markowitz SD, Ding H, Hoeijmakers JH, Myung K (2008) Polyubiquitination of proliferating cell nuclear antigen by HLTF and SHPRH prevents genomic instability from stalled replication forks. Proc Natl Acad Sci U S A 105: 12411-12416.
31. Gray TA AK, Whitmore K, Min A, Abe S, Nicholls RD (2001) Phylogenetic conservation of the makorin-2 gene, encoding a multiple zinc-finger protein, antisense to the RAF1 proto-oncogene. Genomics 77: 119-126.
32. Ko A LE, Yeh JY, Yang MR, Oh W, Moon JS, Song J (2010) MKRN1 induces degradation of West Nile virus capsid protein by functioning as an E3 ligase. J Virol 84: 426-436.
33. Tan NG AH, Scott GB, Rose SA, Markham AF, Robinson PA (2003) Human homologue of ariadne promotes the ubiquitylation of translation initiation factor 4E homologous protein, 4EHP. FEBS Lett 554: 501-504.
34. Marteijn JA vdML, Smit JJ, Noordermeer SM, Wissink W, Jansen P, Swarts HG, Hibbert RG, de Witte T, Sixma TK, Jansen JH, van der Reijden BA (2009) The ubiquitin ligase Triad1 inhibits myelopoiesis through UbcH7 and Ubc13 interacting domains. Leukemia 23: 1480-1489.
35. Koo BK YK, Yoo KW, Lim HS, Song R, So JH, Kim CH, Kong YY (2005) Mind bomb-2 is an E3 ligase for Notch ligand. J Biol Chem 280: 22335-22342.
36. Tokunaga F SS, Saeki Y, Satomi Y, Kirisako T, Kamei K, Nakagawa T, Kato M, Murata S, Yamaoka S, Yamamoto M, Akira S, Takao T, Tanaka K, Iwai K (2009) Involvement of linear polyubiquitylation of NEMO in NF-kappaB activation. Nat Cell Biol 11: 123-132.
37. Lorès P VO, Luna R, Lemichez E, Gacon G (2010) The SWI/SNF protein BAF60b is ubiquitinated through a signalling process involving Rac GTPase and the RING finger protein Unkempt. FEBS J 277: 1453-1464.
38. Zhong B ZL, Lei C, Li Y, Mao AP, Yang Y, Wang YY, Zhang XL, Shu HB (2009) The ubiquitin ligase RNF5 regulates antiviral responses by mediating degradation of the adaptor protein MITA. Immunity 30: 397-407.
39. Kong Q ZW, Wu J, Hu W, Li C, Mao B (2010) RNF220, an E3 ubiquitin ligase that targets Sin3B for ubiquitination. Biochem Biophys Res Commun 393: 708-713.
40. Gong EY PE, Lee K (2010) Hakai acts as a coregulator of estrogen receptor alpha in breast cancer cells. Cancer Sci 101: 2019-2025.
41. Caldwell JC JM, Sivan-Loukianova E, Eberl DF (2008) The role of the RING-finger protein Elfless in Drosophila spermatogenesis and apoptosis. Fly (Austin) 2: 269-279.
42. Merkle JA RJ, Garg A, Loggins EB, Jodoin JN, Lee E, Wu LP, Lee LA (2009) no poles encodes a predicted E3 ubiquitin ligase required for early embryonic development of Drosophila. Development 136: 449-459.
43. Chen JS HH, Zhang S, He M, Hu RM (2009) Brap2 facilitates HsCdc14A Lys-63 linked ubiquitin modification. Biotechnol Lett 31: 615-621.
44. Cunnington RH NM, Dixon IM (2009) c-Ski, Smurf2, and Arkadia as regulators of TGF-beta signaling: new targets for managing myofibroblast function and cardiac fibrosis. Can J Physiol Pharmacol 87: 764-772.
45. Brophy TM RM, Daxecker H, Culligan KG, Lehmann I, Chubb AJ, Treumann A, Moran N (2008) RN181, a novel ubiquitin E3 ligase that interacts with the KVGFFKR motif of platelet integrin alpha(IIb)beta3. Biochem Biophys Res Commun 369: 1088-1093.
46. Amemiya Y AP, Seth A (2008) Autoubiquitination of BCA2 RING E3 ligase regulates its own stability and affects cell migration. Mol Cancer Res 6: 1385-1396.
47. Lee JP BA, Rudolph M, Hooper JE, Drabkin HA, Gemmill RM (2010) The TRC8 ubiquitin ligase is sterol regulated and interacts with lipid and protein biosynthetic pathways. Mol Cancer Res 8: 93-106.
48. Shembade N PK, Harhaj NS, Harhaj EW (2009) The ubiquitin-editing enzyme A20 requires RNF11 to downregulate NF-kappaB signalling. EMBO J 28: 513-522.
49. Yogosawa S HS, Nakayama KI, Miyoshi H, Kohsaka S, Akazawa C (2005) Ubiquitylation and degradation of serum-inducible kinase by hVPS18, a RING-H2 type ubiquitin ligase. J Biol Chem 280: 41619-41627.
50. Darom A B-A-SU, Broday L (2010) RNF-121 is an endoplasmic reticulum-membrane E3 ubiquitin ligase involved in the regulation of beta-integrin. Mol Biol Cell 21: 1788-1798.
51. Lorick KL JJ, Fang S, Ong AM, Hatakeyama S, Weissman AM (1999) RING fingers mediate ubiquitin-conjugating enzyme (E2)-dependent ubiquitination. Proc Natl Acad Sci U S A 96: 11364-11369.
52.Zhang Q MY, Zhang L, Chen J, Zhu D (2009) RNF13: a novel RING-type ubiquitin ligase over-expressed in pancreatic cancer. Cell Res 19: 348-357.
53. Jung YS LG, Chen X (2010) Pirh2 E3 ubiquitin ligase targets DNA polymerase eta for 20S proteasomal degradation. Mol Cell Biol 30: 1041-1048.
54. Guais A SS, Solhonne B, Jouault H, Guellaën G, Bulle F (2006) h-Goliath, paralog of GRAIL, is a new E3 ligase protein, expressed in human leukocytes. Gene 374: 112-120.
55. Burr ML CF, Svobodova S, Boyle LH, Boname JM, Lehner PJ (2011) HRD1 and UBE2J1 target misfolded MHC class I heavy chains for endoplasmic reticulum-associated degradation. Proc Natl Acad Sci U S A 108: 2034-2039.
56. Cornell M ED, Mann R, Fostier M, Flasza M, Monthatong M, Artavanis-Tsakonas S, Baron M (1999) The Drosophila melanogaster Suppressor of deltex gene, a regulator of the Notch receptor signaling pathway, is an E3 class ubiquitin ligase. Genetics 152: 567-576.
57. Hwang CS SA, Auerbach D, Varshavsky A (2010) The N-end rule pathway is mediated by a complex of the RING-type Ubr1 and HECT-type Ufd4 ubiquitin ligases. Nat Cell Biol 12: 1177-1185.
58. Trynka G ZA, Romanos J, Franke L, Hunt KA, Turner G, Bruinenberg M, Heap GA, Platteel M, Ryan AW, de Kovel C, Holmes GK, Howdle PD, Walters JR, Sanders DS, Mulder CJ, Mearin ML, Verbeek WH, Trimble V, Stevens FM, Kelleher D, Barisani D, Bardella MT, McManus R, van Heel DA, Wijmenga C (2009) Coeliac disease-associated risk variants in TNFAIP3 and REL implicate altered NF-kappaB signalling. Gut…
59. Tasaki T SR, Xia Z, Hellweg R, Hörtnagl H, Varshavsky A, Kwon YT (2007) Biochemical and genetic studies of UBR3, a ubiquitin ligase with a function in olfactory and other sensory systems. J Biol Chem 282: 18510-18520.
60. Walsh MC KG, Maurizio PL, Molnar EE, Choi Y (2008) TRAF6 autoubiquitination-independent activation of the NFkappaB and MAPK pathways in response to IL-1 and RANKL. PLoS One 3: e4064.
61. Chen L SS, Bose S, Mooso B, Asuncion A, Bedolla RG, Vinall R, Tepper CG, Gandour-Edwards R, Shi X, Lu XH, Siddiqui J, Chinnaiyan AM, Mehra R, Devere White RW, Carraway KL 3rd, Ghosh PM (2010) Nrdp1-mediated regulation of ErbB3 expression by the androgen receptor in androgen-dependent but not castrate-resistant prostate cancer cells. Cancer Res 70: 5994-6003.
62. Vinuesa CG CM, Angelucci C, Athanasopoulos V, Rui L, Hill KM, Yu D, Domaschenz H, Whittle B, Lambe T, Roberts IS, Copley RR, Bell JI, Cornall RJ, Goodnow CC (2005) A RING-type ubiquitin ligase family member required to repress follicular helper T cells and autoimmunity. Nature 434: 452-458.
63. Goto E IS, Sato Y, Ohgimoto S, Ohgimoto K, Nagano-Fujii M, Hotta H (2003) c-MIR, a human E3 ubiquitin ligase, is a functional homolog of herpesvirus proteins MIR1 and MIR2 and has similar activity. J Biol Chem 278: 14657-14668.
64. Zavacki AM AEDR, Freitas BC, Chung M, Harney JW, Egri P, Wittmann G, Fekete C, Gereben B, Bianco AC (2009) The E3 ubiquitin ligase TEB4 mediates degradation of type 2 iodothyronine deiodinase. Mol Cell Biol 29: 5339-5347.
65. Park YY LS, Karbowski M, Neutzner A, Youle RJ, Cho H (2010) Loss of MARCH5 mitochondrial E3 ubiquitin ligase induces cellular senescence through dynamin-related protein 1 and mitofusin 1. J Cell Sci 123: 619-626.
66. Araki T MJ (2003) ZNRF proteins constitute a family of presynaptic E3 ubiquitin ligases. J Neurosci 23: 9385-9394.
67. Chu J HN, Masuda CA, Jenkins BV, Nelms KA, Goodnow CC, Glynne RJ, Wu H, Masliah E, Joazeiro CA, Kay SA (2009) A mouse forward genetics screen identifies LISTERIN as an E3 ubiquitin ligase involved in neurodegeneration. Proc Natl Acad Sci U S A 106: 2097-2103.
68. Fu X YN, Liu S, Li M, Yi P, Mu JJ, Yang T, Chu J, Jung SY, O'Malley BW, Gu W, Qin J, Wang Y (2010) RFWD3-Mdm2 ubiquitin ligase complex positively regulates p53 stability in response to DNA damage. Proc Natl Acad Sci U S A 107: 4579-4584.
69. Mersman DP DH, Fingerman IM, South PF, Briggs SD (2009) Polyubiquitination of the demethylase Jhd2 controls histone methylation and gene expression. Genes Dev 23: 951-962.
70. Jia L BJ, Wu J, Morgan MA, Li H, Yang J, Yu X, Chan RC, Sun Y (2011) RBX1 (RING box protein 1) E3 ubiquitin ligase is required for genomic integrity by modulating DNA replication licensing proteins. J Biol Chem 286: 3379-3386.
71. Donaldson TD NM, Reynolds PJ, Bradford W, Duronio RJ (2004) Targeted disruption of Drosophila Roc1b reveals functional differences in the Roc subunit of Cullin-dependent E3 ubiquitin ligases. Mol Biol Cell 15: 4892-4903.
72. Jia L YJ, Hao X, Zheng M, He H, Xiong X, Xu L, Sun Y (2010) Validation of SAG/RBX2/ROC2 E3 ubiquitin ligase as an anticancer and radiosensitizing target. Clin Cancer Res 16: 814-824.
73. Wäsch R RJ, Cross FR (2010) The emerging role of APC/CCdh1 in controlling differentiation, genomic stability and tumor suppression. Oncogene 29: 1-10.
74. Lee JH KP, Baek SH, Chung IK (2010) CHIP promotes human telomerase reverse transcriptase degradation and negatively regulates telomerase activity. J Biol Chem 285: 42033-42045.
75. Benirschke RC TJ, Nominé Y, Wasielewski E, Juranić N, Macura S, Hatakeyama S, Nakayama KI, Botuyan MV, Mer G (2010) Molecular basis for the association of human E4B U box ubiquitin ligase with E2-conjugating enzymes UbcH5c and Ubc4. Structure 18: 955-965.
76. Sakiyama T FH, Tsubouchi H (2008) Autoantibodies against ubiquitination factor E4A (UBE4A) are associated with severity of Crohn's disease. Inflamm Bowel Dis 14: 310-317.
77. Pringa E M-NG, Muller U, Harbers K (2001) Interaction of the ring finger-related U-box motif of a nuclear dot protein with ubiquitin-conjugating enzymes. J Biol Chem 276: 19617-19623.
78. Monaghan J XF, Gao M, Zhao Q, Palma K, Long C, Chen S, Zhang Y, Li X (2009) Two Prp19-like U-box proteins in the MOS4-associated complex play redundant roles in plant innate immunity. PLoS Pathog 5: e1000526.
79. Schleicher M BF, Gross S, Müller-Esterl W, Oess S (2005) Cell cycle-regulated inactivation of endothelial NO synthase through NOSIP-dependent targeting to the cytoskeleton. Mol Cell Biol 25: 8251-8258.
80. Carson R MA, Todd S, Liu WW, Heggarty S, Craig D, McGuinness B, Irvine GB, Passmore AP, Johnston JA (2009) Variation in RTN3 and PPIL2 genes does not influence platelet membrane beta-secretase activity or susceptibility to alzheimer's disease in the northern Irish population. Neuromolecular Med 11: 337-344.
Reference DataBase for Table S3
1 http://www.ebi.ac.uk/
2 http://www.expasy.ch/
3 http://flybase.org/
4 http://www.ncbi.nlm.nih.gov/
