# Supplementary material for: Comprehensively Surveying Structure and Function of RING Domains from Drosophila melanogaster
Source: PLoS One. 2011 Sep 2;6(9):e23863. doi: 10.1371/journal.pone.0023863 (PMC3166285; doi:10.1371/journal.pone.0023863)
Supplement: Table S4 — RMSD values for pairwise C-Alpha atom superposed by sequence alignments. (XLS) [file pone.0023863.s012.xls]

## Sheet: Sheet1
Table S4: RMSD values for pairwise C-Alpha atom superposed by sequence alingments
Pairs (2.9)	1FBVA	3HCTA	1RMDA	2CKLB	2CKLA	2ECJA	2ECWA	1JM7A	2ECNA	1JM7B	2CSYA	1CHCA	1Z6UA	2CT2A	3FL2A	2EGPA	2ECVA	2EA6A	1BORA	2YSLA	2D8TA	3KNVA	2DJBA	1G25A	2ECYA	2ECGA	3EB6A	2EA5A	3I2D	2EP4A	2ECTA	1X4JA	2ECMA	2JRJA	1IYMA	1V87A	2VJEA	2VJEB	2D8SA	1VYXA	2CT0A	2CSZA	2YURA	1UR6B	1WIMA	1WEOA
1FBVA	43	2.12	2.11	1.66	2.57	3.7	2.66	2,55	3.9	2.79	2.33	2.51	2.04	4.98	2.03	3.74	2.58	2.32	5.75	1.57	2.82	2.3	1.54	2.88	2.26	1.39	1.56	1.57	6.07	4.04	4.54	4.67	4.45	4.78	4.34	4.42	4.98	5.04	5.69	4.95	4.98	5.61	2.11	4.53	3.86	4.35
3HCTA		43	0.57	1.08	1.99	3.67	2.16	1.93	3.53	2.05	1.9	1.97	1.21	4.01	0.89	3.36	2.11	1.14	5.49	1.22	2.25	1.3	1.41	2.95	1.51	2.27	2	2	6.12	4.57	4.01	4.07	3.88	4.69	4.13	4.24	5.31	5.38	5.26	4.76	4.6	5.18	2.15	4.14	3.78	4.01
1RMDA			43	0.96	2.64	3.34	2.09	1.66	3.62	1.6	1.94	1.98	1.12	4.02	0.89	3.25	2.04	1.11	5.7	1.26	2.36	1.06	1.41	2.9	1.31	2.32	2.03	2.08	6.3	4.13	4.1	4.15	3.96	4.71	4.27	4.33	5.5	5.56	5.52	4.95	4.71	5.24	2.17	4.33	3.92	4.2
2CKLB				44	1.98	3.5	2.1	2	3.81	1.94	0.82	1.94	0.86	4.13	0.75	3.28	2.01	1.94	5.82	1.63	2.89	1.71	0.8	2.91	1.92	2.03	1.67	1.59	5.98	4.14	4.17	4.23	4.01	4.69	3.93	4.03	5.28	5.34	5.7	5	2.18	5.57	2	2.2	3.43	3.29
2CKLA					43	3.01	1.31	2.58	3.66	1.86	0.99	1.95	1.07	4.02	0.96	3.79	2.58	1.82	5.7	1.62	3.01	1.72	0.89	2.9	1.89	2.03	1.59	1.56	6.14	4.22	4.21	4.29	4.11	4.7	4.08	4.21	5.26	5.32	5.72	5.05	4.93	5.3	3.8	4.44	3.78	4.15
2ECJA						45	2.94	2.9	2.79	2.33	3.32	3.7	3.26	3.87	2.69	3.91	3.25	2.14	4.5	1.55	3.34	1.7	2.13	3.48	1.14	2.74	2.52	2.57	4.54	2.24	1.82	2.12	2.24	3.26	2.57	2.99	3.53	3.58	3.6	2.61	2.29	3.52	2.67	2.33	1.78	1.95
2ECWA							48	2.09	3.96	1.82	2.66	2.5	2.93	3.88	1.53	2.43	1.88	1.23	4.46	1.18	2.25	1.27	1.24	2.98	1.52	2.41	2.12	2.05	3.81	1.42	1.49	1.72	1.72	3.12	2.11	2.27	3.22	3.26	3.62	2.86	2.3	3.88	3.1	1.99	1.74	1.88
1JM7A								45	3.84	2.07	2.19	2.56	1.85	3.93	1.55	3.49	2.63	1.69	4.94	1.39	2.63	1.11	1.72	2.86	1.65	2.51	2.11	2.25	3.74	1.56	1.74	1.79	1.63	2.67	2.5	2.37	3.04	3.04	3.91	2.89	2.29	3.8	3.3	1.83	1.95	1.95
2ECNA									41	3.64	3.4	4.39	3.37	5.18	2.77	4.54	4.16	2.63	4.42	2.12	3.2	2.6	2.74	3.95	2.2	3.2	3.3	3.18	4.7	3.11	2.85	3.19	3.04	4.2	3.17	3.47	3.94	4.04	3.73	3.14	2.92	4.38	2.88	3.22	2.62	2.79
1JM7B										41	2	2.9	1.8	3.59	2.01	3.77	2.66	2.23	4.56	2.42	3.39	2.19	2.01	3.5	1.88	2.62	2.35	2.22	4.14	1.99	1.66	2.02	2.12	3.66	2.27	2.59	3.63	3.67	3.73	3.01	2.66	3.77	3.45	2.62	2.1	2.16
2CSYA											42	2.01	1.04	4.24	0.93	3.35	2.12	1.19	4.48	1.12	2.32	1.42	1.19	2.85	1.52	2.09	1.89	1.87	3.64	1.6	1.66	1.95	1.97	3.14	2.21	2.28	2.96	2.99	3.68	2.97	2.43	3.83	4.11	2.04	1.78	1.88
1CHCA												43	2.06	1.95	1.32	3.96	1.82	2.22	4.79	2.44	2.99	2.21	1.76	3.92	2.61	2.97	1.89	1.98	4.04	1.95	2.26	2.19	2.25	2.88	2.19	2.19	2.91	2.91	4.33	3.13	2.97	4.46	2.12	2.72	2.3	2.4
1Z6UA													43	2.88	0.22	3.3	2.24	1.44	4.46	1.21	2.36	1.32	1.47	3.01	1.55	2.56	2.27	2.25	3.65	1.54	1.66	1.79	1.72	3.06	2.17	2.28	3.23	3.27	3.9	3.03	2.26	3.93	2.54	2.32	1.93	2.14
2CT2A														49	2.89	4.64	2.99	1.66	4.72	1.12	2.95	1.54	1.79	2.78	1.23	2.35	2.19	2.14	3.86	1.78	1.44	1.86	2.21	3.73	2.25	2.46	3.36	3.36	3.17	2.94	2.65	3.34	2.89	1.97	2.01	1.71
3FL2A															43	3.29	2.27	1.46	4.53	1.17	2.41	1.23	1.45	3.01	1.47	2.52	2.24	2.22	3.64	1.58	1.67	1.82	1.76	3.08	2.22	2.32	3.21	3.25	3.91	3.08	2.28	3.9	2.67	2.3	1.96	2.1
2EGPA																49	2.73	3.17	5.19	2.24	2.71	2.68	2.84	3.83	2.88	3.57	3.49	3.44	4.21	2.14	2.05	2.28	2.22	3.35	2.66	2.63	3.71	3.72	4.38	3.24	2.8	3.99	2.34	2.68	2.21	2.63
2ECVA																	48	1.14	4.52	1.13	2.18	1.39	1.35	2.87	1.53	2.28	3.26	2	3.93	1.16	1.21	1.39	1.33	2.67	1.82	2.01	3.06	3.11	3.65	2.41	2.02	3.75	2.38	1.93	1.44	1.85
2EA6A																		49	4.9	1.65	2.69	1.53	1.69	2.43	1.43	2.87	2.34	2.37	4.49	1.73	1.79	1.73	2.25	3.53	2.34	1.9	3.8	3.82	3.96	3.23	2.93	3.82	2.97	2.72	2.56	2.88
1BORA																			39	5.48	4.99	5.61	5.21	6.02	5.39	4.95	5.01	4.97	5.69	4.69	4.68	4.83	4.72	5.35	4.16	4.9	5.08	5.14	4.74	4.53	4.81	5.04	3.02	4.83	4.69	4.46
2YSLA																				45	2.48	1.46	1.67	2.85	1.56	2.25	2.08	2.14	3.63	1.78	1.69	1.98	1.96	3.15	2.21	2.34	2.93	2.96	3.44	2.62	2.32	3.83	2.98	1.92	1.58	1.68
2D8TA																					42	2.78	2.67	3.53	3.05	3.07	2.96	2.95	3.64	1.84	1.98	2.14	2.08	3.34	2.52	2.41	3.32	3.32	3.86	3.11	2.57	4.08	3.1	2.37	2.28	2.35
3KNVA																						43	1.77	3	1.37	2.7	2.31	2.4	3.91	1.62	1.66	1.73	1.63	2.89	2.53	2.52	3.33	3.38	3.9	2.97	2.33	4.1	2.58	2.28	2.13	2.18
2DJBA																							43	3.05	1.87	2.2	1.8	1.69	3.59	1.9	1.92	2.17	2.25	3.49	1.89	2.04	3.16	3.17	3.96	3.26	2.83	4.02	2.85	2.55	1.63	2.04
1G25A																								48	2.19	2.46	1.95	2.01	3.97	2.81	2.9	2.88	3.3	3.93	2.98	2.45	3.61	3.56	4.89	4.24	4.03	4.57	2.77	3.38	3.22	3.65
2ECYA																									44	2.56	2.36	2.25	4.38	1.84	1.55	1.81	1.72	2.87	2.33	2.78	3.43	3.49	3.99	2.75	2.1	3.51	1.8	2.32	1.77	1.99
2ECGA																										39	1.14	0.97	3.77	2.88	2.81	3.08	3.03	3.42	2.8	3.03	2.01	2.03	4.26	3.28	3.31	4.23	1.79	2.79	2.45	2.03
3EB6A																											39	1	3.66	2.62	2.73	2.87	2.65	2.86	2.73	2.77	1.84	1.89	4.43	3.14	2.98	4.33	2.11	2.68	2.31	2.23
2EA5A																												39	3.93	2.68	2.72	2.92	2.71	3.11	2.61	2.84	2.06	2.12	4.43	3.32	3.11	4.37	2.72	2.82	2.33	2.2
3I2D																													47	4.11	4.23	4.32	4.38	4.97	4.07	4.02	4.24	4.19	5.38	4.89	4.63	5.5	2.54	4.21	3.91	4.13
2EP4A																														45	0.91	0.75	1.07	2.62	1.71	1.9	3.46	3.48	4.03	2.81	2.31	3.91	3.12	2.01	1.82	2.23
2ECTA																															45	0.77	1.47	3.06	1.76	2.15	3.57	3.58	3.84	2.88	2.35	3.56	2.22	1.96	1.68	2.05
1X4JA																																45	1.15	2.77	1.81	2.03	3.64	3.67	3.98	2.83	2.34	3.9	2.13	2.1	1.94	2.3
2ECMA																																	46	2.23	2.16	2.29	3.54	3.61	4.13	2.66	2.14	4.2	2.48	2.22	2.12	2.39
2JRJA																																		46	3.53	3.44	3.43	3.5	5.38	3.28	3.02	5.04	3.02	3.12	3.1	3.39
1IYMA																																			46	1.51	3.6	3.63	4.24	3.3	3.14	4.21	3.01	2.88	1.64	2.34
1V87A																																				65	3.59	3.61	4.47	3.38	3.31	4.41	3.2	3.01	2.17	2.81
2VJEA																																					45	0.35	4.38	3.48	3.52	4.79	1.95	3.11	3.34	3.01
2VJEB																																						45	4.41	3.55	3.59	4.76	3.01	3.1	3.36	3.05
2D8SA																																							51	3.1	3.68	4.83	2.83	2.89	3.8	2.84
1VYXA																																								49	2.37	4.5	2.76	2.37	2.76	2.25
2CT0A																																									45	3.75	2.4	2.05	2.7	1.71
2CSZA																																										47	3.2	3.51	4.1	3.26
2YURA																																											45	2.21	2.45	3.1
1UR6B																																												46	2.41	1.6
1WIMA																																													53	2.08
1WEOA																																														50
Pairs (2.39)	1U6GB	2ECLA	1T1HA	2F42A	2C2VS	2OXQC	2YU4A	1WGMA	2BAYA	2QIZA	2KKYA
1U6GB	60	2	3.08	2.73	2.66	2.64	3.62	2.94	2.79	2.74	2.72
2ECLA		63	3.25	2.92	2.89	2.86	3.61	3.32	3.15	3.09	2.97
1T1HA			48	2.65	2.66	2.64	3.05	2.93	2.71	2.69	2.79
2F42A				48	0.38	0.33	2.89	1.55	1.47	1.2	2.24
2C2VS					48	0.37	2.85	1.48	1.44	1.13	2.26
2OXQC						48	2.92	1.5	1.43	1.13	2.28
2YU4A							49	3.58	3.49	3.3	3.61
1WGMA								49	1.23	0.7	2.53
2BAYA									49	1.19	2.28
2QIZA										49	2.39
2KKYA											49
Note: The upper right half of the matrix contains RMSD values for pairwise C-Alpha atom superposed by sequence alingments.The diagonal of the matrix contains the sequence lengths (bold letters).The average of RMSD values of pairwise comparisons were indicated by italic at the first grid. Pairwise sequence and structure alignments of the solved RING domains in the superposition, please refers to F…
