# Supplementary material for: Comprehensively Surveying Structure and Function of RING Domains from Drosophila melanogaster
Source: PLoS One. 2011 Sep 2;6(9):e23863. doi: 10.1371/journal.pone.0023863 (PMC3166285; doi:10.1371/journal.pone.0023863)
Supplement: Table S5 — RMSD values for the 4 SCRs for pairwise superposed by sequence alignments using c-Alpha in each residue. (XLS) [file pone.0023863.s013.xls]

## Sheet: Sheet1
Table S5: RMSD values for the 4 SCRs for pairwise superposed by sequence alingments using c-Alpha in each residue
1st (0.9)	1FBVA	3HCTA	1RMDA	2CKLB	2CKLA	2ECJA	2ECWA	1JM7A	2ECNA	1JM7B	2CSYA	1CHCA	1Z6UA	2CT2A	3FL2A	2EGPA	2ECVA	2EA6A	1BORA	2YSLA	2D8TA	3KNVA	2DJBA	1G25A	2ECYA	2ECGA	3EB6A	2EA5A	3I2D	2EP4A	2ECTA	1X4JA	2ECMA	2JRJA	1IYMA	1V87A	2VJEA	2VJEB	2D8SA	1VYXA	2CT0A	2CSZA	2YURA	1UR6B	1WIMA	1WEOA
1FBVA	9	1.01	1.05	0.97	0.99	1.31	1.04	1.23	1.25	1.21	0.91	1.31	1.09	1.18	1.08	1.04	0.68	0.68	1.22	1.02	1.05	0.98	1.14	0.8	1.36	0.62	0.42	0.76	0.99	1.16	0.88	1.2	1.21	0.99	1.3	1.14	0.33	0.35	1.07	1.19	1.13	1.15	1.11	1.01	1.29	1.11
3HCTA		9	0.2	0.31	0.31	1.04	0.41	0.53	1.21	0.53	0.46	0.9	0.25	0.69	0.21	0.73	0.53	1.27	1.24	0.44	0.5	0.3	0.66	1.29	0.67	1.21	1.1	1.29	0.29	0.59	0.69	0.69	0.7	0.79	0.83	0.67	1	1	0.66	0.66	0.52	0.91	0.51	0.6	0.93	0.6
1RMDA			9	0.46	0.59	0.99	0.58	0.59	1.01	0.76	0.54	0.78	0.45	0.61	0.39	0.75	0.54	1.35	1.01	0.28	0.61	0.26	0.94	1.36	1	1.19	1.1	1.33	0.49	0.65	0.79	0.94	0.75	0.81	0.87	0.8	0.97	1	0.71	0.65	0.56	0.79	0.65	0.72	1.04	0.56
2CKLB				9	0.29	1.06	0.67	0.69	1.2	0.58	0.35	1.05	0.32	0.79	0.34	0.75	0.47	1.34	1.32	0.49	0.43	0.42	0.8	1.37	1.13	1.18	1.07	1.35	0.36	0.68	0.62	0.75	0.79	0.69	1	0.63	0.99	1.01	0.77	0.65	0.63	1.01	0.73	0.59	0.95	0.57
2CKLA					9	1.06	0.68	0.76	1.26	0.55	0.36	1.11	0.35	0.82	0.36	0.69	0.56	1.24	1.39	0.57	0.36	0.55	0.73	1.37	1.19	1.2	1.14	1.36	0.37	0.66	0.58	0.65	0.74	0.67	1	0.53	1.06	1.08	0.73	0.64	0.66	1.06	0.73	0.53	0.85	0.6
2ECJA						9	1.02	1.02	0.8	1.23	0.95	1.32	1.16	0.49	1.15	0.61	1.02	0.7	1.24	0.8	1.18	1.11	1.34	1.24	0.46	1.27	1.36	1.37	1.14	0.54	0.79	0.77	0.66	1.01	0.68	0.8	1.31	1.34	0.52	0.62	0.63	0.58	0.87	0.83	0.59	0.8
2ECWA							9	0.61	1.21	0.68	0.68	0.82	0.58	0.69	0.57	0.74	0.71	1.17	1.18	0.54	0.76	0.54	0.61	1.13	1.15	1.19	1.12	1.16	0.54	0.61	0.88	0.89	0.68	1	0.65	0.79	1.04	1.01	0.6	0.84	0.58	0.83	0.41	0.77	0.97	0.83
1JM7A								9	1.18	0.88	0.7	0.92	0.61	0.76	0.61	0.89	0.76	1.31	1.23	0.63	0.73	0.57	0.94	1.34	1.06	1.25	1.21	1.3	0.72	0.62	0.95	0.9	0.81	0.93	0.76	0.86	1.17	1.17	0.71	0.83	0.54	0.88	0.52	0.88	0.94	0.64
2ECNA									9	1.52	1.08	0.92	1.28	0.84	1.26	0.87	1	1	1.11	0.87	1.25	1.17	1.61	1.4	0.85	1.01	1.24	1.19	1.29	0.93	1.08	1.22	0.89	1.11	0.95	1.07	1.18	1.29	0.93	1.03	1.03	0.81	1.13	1.17	1.08	0.91
1JM7B										9	0.73	1.14	0.5	0.94	0.55	0.98	0.85	1.4	1.46	0.81	0.66	0.68	0.44	1.4	1.36	1.5	1.3	1.57	0.42	0.83	0.9	0.89	0.96	1.15	1.1	0.86	1.28	1.23	0.9	0.89	0.78	1.19	0.82	0.83	1.06	0.97
2CSYA											9	1.06	0.48	0.78	0.5	0.66	0.52	1.23	1.26	0.46	0.43	0.56	0.89	1.27	1.09	1.03	1.03	1.26	0.49	0.59	0.6	0.75	0.75	0.54	0.96	0.56	0.95	1.01	0.61	0.67	0.57	0.88	0.72	0.57	0.88	0.49
1CHCA												9	0.91	0.95	0.91	1.13	0.94	1.42	1.02	0.83	1.03	0.84	1.16	1.52	1.34	1.21	1.37	1.18	0.93	1	1.22	1.34	0.95	1.34	0.91	1.17	1.22	1.28	1.07	1.2	1.01	1.11	0.88	1.17	1.29	1.01
1Z6UA													9	0.84	0.13	0.84	0.62	1.38	1.32	0.55	0.37	0.4	0.7	1.42	1.25	1.27	1.17	1.39	0.32	0.7	0.8	0.84	0.79	0.87	0.97	0.71	1.11	1.11	0.81	0.77	0.67	1.08	0.67	0.73	1	0.64
2CT2A														9	0.81	0.56	0.76	0.93	1.02	0.45	0.94	0.72	1.07	1.25	0.55	1.26	1.25	1.32	0.8	0.44	0.7	0.77	0.55	0.93	0.56	0.77	1.13	1.15	0.46	0.45	0.39	0.47	0.56	0.64	0.71	0.65
3FL2A															9	0.82	0.6	1.38	1.31	0.51	0.42	0.36	0.74	1.43	1.21	1.28	1.18	1.39	0.31	0.7	0.78	0.83	0.78	0.82	0.95	0.71	1.09	1.09	0.8	0.72	0.66	1.05	0.66	0.68	1	0.61
2EGPA																9	0.7	0.73	1.23	0.57	0.8	0.85	1.05	1.2	0.84	1.02	1.13	1.15	0.83	0.48	0.61	0.56	0.38	0.73	0.65	0.44	1.09	1.12	0.48	0.54	0.65	0.76	0.75	0.67	0.56	0.65
2ECVA																	9	1.28	1.07	0.54	0.6	0.48	0.9	1.13	1.07	0.85	0.75	1.03	0.58	0.76	0.58	0.86	0.83	0.69	0.97	0.77	0.65	0.69	0.76	0.75	0.71	0.92	0.75	0.69	0.96	0.65
2EA6A																		9	1.6	1.17	1.38	1.44	1.38	1.33	1.01	1.33	1.55	1.31	1.35	0.84	1.01	0.78	0.68	1.26	0.74	0.83	1.53	1.57	0.82	1	1.05	1.08	1.1	1.09	0.58	1.16
1BORA																			9	1.02	1.33	1.07	1.49	1.3	1.23	1.23	1.14	1.3	1.27	1.21	1.34	1.59	1.31	1.45	1.27	1.48	1.09	1.09	1.15	1.32	1.16	0.93	1.15	1.37	1.49	1.26
2YSLA																				9	0.61	0.43	0.97	1.31	0.83	1.13	1.1	1.28	1.28	0.52	0.68	0.82	0.62	0.69	0.75	0.67	0.98	1.02	0.55	0.52	0.44	0.62	0.59	0.58	0.87	0.48
2D8TA																					9	0.58	0.82	1.45	1.3	1.18	1.12	1.38	0.48	0.78	0.84	0.85	0.86	0.78	1.1	0.69	1.13	1.13	0.87	0.84	0.8	1.14	0.83	0.81	0.96	0.69
3KNVA																						9	0.82	1.31	1.1	1.2	1.03	1.3	0.4	0.75	0.8	0.98	0.88	0.85	0.96	0.88	0.91	0.9	0.79	0.75	0.61	0.88	0.6	0.71	1.1	0.67
2DJBA																							9	1.25	1.5	1.43	1.24	1.39	0.59	0.95	1.02	0.98	1.02	1.27	1.07	0.98	1.24	1.16	0.96	1.11	0.93	1.27	0.82	0.98	1.12	1.16
1G25A																								9	1.39	1.39	0.78	0.79	1.35	1.19	1.17	1.33	1.31	1.41	1.23	1.36	0.87	0.78	1.06	1.38	1.19	1.13	1.17	1.3	1.32	1.39
2ECYA																									9	1.37	1.4	1.46	1.2	0.81	0.91	0.97	0.89	1.05	0.85	1.03	1.29	1.33	0.79	0.68	0.75	0.58	0.96	0.89	0.85	0.89
2ECGA																										9	0.58	0.5	1.27	1.17	1.07	1.26	1.17	1.03	1.24	1.14	0.67	0.77	1.1	1.32	1.25	1.19	1.23	1.25	1.25	1.12
3EB6A																											9	0.74	1.13	1.23	1.08	1.32	1.3	1.14	1.36	1.26	0.47	0.39	1.17	1.3	1.21	1.21	1.19	1.23	1.37	1.2
2EA5A																												9	1.36	1.26	1.23	1.35	1.22	1.3	1.17	1.29	0.78	0.82	0.82	1.46	1.33	1.25	1.19	1.36	1.33	1.32
3I2D																													9	0.74	0.76	0.85	0.83	0.87	0.98	0.75	1.03	1.03	0.78	0.77	0.68	1	0.67	0.64	1.01	0.76
2EP4A																														9	0.63	0.57	0.4	0.83	0.5	0.5	1.17	1.19	0.25	0.5	0.32	0.66	0.51	0.63	0.55	0.5
2ECTA																															9	0.55	0.73	0.63	0.93	0.59	0.92	0.97	0.63	0.48	0.62	0.9	0.81	0.37	0.72	0.58
1X4JA																																9	0.55	0.8	0.77	0.37	1.28	1.31	0.66	0.55	0.7	1.05	0.85	0.64	0.38	0.7
2ECMA																																	9	0.9	0.43	0.41	1.24	1.28	0.51	0.6	0.64	0.83	0.69	0.74	0.55	0.64
2JRJA																																		9	1.1	0.69	0.99	1.1	0.81	0.71	0.8	0.97	0.97	0.63	0.94	0.55
1IYMA																																			9	0.76	1.28	1.31	0.53	0.8	0.64	0.72	0.6	0.9	0.7	0.83
1V87A																																				9	1.22	1.27	0.6	0.59	0.69	1	0.82	0.65	0.54	0.58
2VJEA																																					9	0.26	1.08	1.18	1.09	1.06	1.08	1.03	1.37	1.08
2VJEB																																						9	1.11	1.21	1.11	1.11	1.07	1.08	1.39	1.15
2D8SA																																							9	0.57	0.34	0.52	0.53	0.61	0.63	0.6
1VYXA																																								9	0.46	0.76	0.74	0.45	0.65	0.5
2CT0A																																									9	0.55	0.44	0.52	0.72	0.51
2CSZA																																										9	0.72	0.83	0.97	0.82
2YURA																																											9	0.66	0.85	0.72
1UR6B																																												9	0.79	0.6
1WIMA																																													9	0.72
1WEOA																																														9
2nd (1.64)	1FBVA	3HCTA	1RMDA	2CKLB	2CKLA	2ECJA	2ECWA	1JM7A	2ECNA	1JM7B	2CSYA	1CHCA	1Z6UA	2CT2A	3FL2A	2EGPA	2ECVA	2EA6A	1BORA	2YSLA	2D8TA	3KNVA	2DJBA	1G25A	2ECYA	2ECGA	3EB6A	2EA5A	3I2D	2EP4A	2ECTA	1X4JA	2ECMA	2JRJA	1IYMA	1V87A	2VJEA	2VJEB	2D8SA	1VYXA	2CT0A	2CSZA	2YURA	1UR6B	1WIMA	1WEOA
1FBVA	7	1.85	1.76	0.52	0.52	1.72	1.83	1.79	2.09	2.09	1.85	0.65	1.97	1.84	1.93	1.91	1.78	2.22	1.5	1.69	2.03	1.79	0.71	1.7	1.8	0.73	0.62	0.7	1.87	2.02	1.99	1.99	2.04	1.95	0.78	0.66	2.05	2.4	2.59	2.47	0.76	0.71	0.71	2.14	0.76	1.71
3HCTA		7	0.33	2.04	1.99	0.8	0.64	0.63	0.39	2.39	0.7	2.09	0.59	0.29	0.59	0.62	0.73	0.59	1.99	0.73	0.67	0.37	1.18	0.48	0.64	1.63	1.95	2.04	1.18	0.43	0.29	0.38	0.58	0.5	0.93	1.23	2.1	2.03	1.74	2.24	1.91	2.94	1.15	2.24	0.77	2.25
1RMDA			7	1.93	1.43	0.61	0.51	0.4	0.62	1.76	0.56	1.98	0.49	0.24	0.51	0.44	0.58	0.86	2.03	0.52	0.57	0.13	1.38	0.42	0.49	1.82	1.81	1.94	1.34	0.52	0.45	0.55	0.55	0.32	2.08	1.4	2.29	2.21	1.73	2.25	1.81	2.28	1.34	1.83	1.37	1.79
2CKLB				7	0.25	1.79	1.94	1.9	2.23	2.37	1.92	0.8	2.1	1.72	2.06	2.05	2.01	2.39	1.45	1.76	2.12	1.94	0.4	1.87	1.92	0.75	0.58	0.85	1.67	2.14	2.14	2.18	2.07	2.01	0.46	0.35	2.03	2.09	1.34	1.77	0.56	0.42	0.61	2.07	0.53	1.59
2CKLA					7	1.68	1.17	1.83	2.11	2.18	1.89	0.84	2.06	1.96	2.03	2.02	1.81	2.86	1.34	1.75	2.08	1.92	0.47	1.83	1.9	0.82	0.74	0.83	1.67	2.09	3.45	2.14	2.13	2.06	0.53	0.39	2.14	2.51	2.7	2.4	0.5	0.45	0.58	2.27	0.59	2.44
2ECJA						7	0.77	0.62	1.1	2.11	0.72	1.87	0.58	0.65	0.6	0.68	0.67	1.26	1.85	0.24	0.73	0.56	1.81	0.75	0.38	1.7	1.73	1.83	2.4	0.78	0.85	1.01	0.69	0.64	1.93	3.21	2.53	2.46	1.83	2.43	1.74	1.93	1.9	2.18	1.88	1.91
2ECWA							7	0.24	2.6	2.4	0.17	2.12	0.54	0.53	0.56	0.42	0.48	0.92	2.04	0.58	0.47	0.49	1.84	0.47	0.74	1.98	1.88	2.09	1.72	0.59	0.58	0.72	0.72	0.56	2.04	1.95	2.32	2.84	2.71	2.07	1.75	2	2	2.5	1.88	2.28
1JM7A								7	0.78	2.04	0.28	2.04	0.45	0.45	0.46	0.31	0.49	1.01	2.04	0.43	0.43	0.36	1.85	0.49	0.6	1.9	1.81	2.01	2.53	0.61	0.6	0.74	0.63	0.44	2.01	1.92	2.4	2.33	2.8	2.18	1.74	1.98	1.96	2.43	1.87	2.3
2ECNA									7	1.83	0.8	2.33	0.74	0.49	0.72	0.75	0.89	0.38	2.08	1	0.71	0.64	2.19	0.72	0.91	2.16	2.15	2.29	2.69	0.47	0.28	0.26	0.68	0.69	2.37	2.25	1.91	1.84	1.68	2.13	2.04	2.31	0.86	1.74	2.21	1.58
1JM7B										7	2.12	2.24	1.97	1.86	1.99	1.99	2.06	1.92	2.08	2.14	1.94	1.89	2.43	2.07	1.96	2.29	2.25	2.24	2.42	1.89	1.86	1.8	1.82	1.82	2.57	2.46	2.89	2.96	1.88	2.09	2.57	2.82	1.93	1.43	2.34	1.37
2CSYA											7	2.1	0.53	0.58	0.58	0.49	0.42	0.97	1.98	0.53	0.45	0.54	1.85	0.56	0.74	1.96	1.86	2.08	2.47	0.59	0.64	0.83	0.74	0.75	2.02	1.93	2.38	2.31	1.91	2.08	1.75	2	1.41	1.77	1.88	1.97
1CHCA												7	2.19	2.08	2.16	2.18	2.02	2.49	1.64	1.87	2.26	2.02	1.02	1.99	2.02	0.48	0.58	0.31	1.99	2.26	2.26	2.25	2.27	2.16	0.98	0.86	2.91	2.85	2.92	2.87	1.17	0.98	2.8	2.48	1.14	2.6
1Z6UA													7	0.44	0.16	0.38	0.72	0.88	1.94	0.5	0.29	0.42	2.07	0.67	0.47	2.07	2.02	2.15	2.54	0.42	0.49	0.66	0.31	0.3	2.23	2.12	2.31	2.24	1.82	2.23	2.85	3.09	1.16	1.85	2.08	1.74
2CT2A														7	0.42	0.46	0.6	0.75	1.96	0.57	0.48	0.23	1.99	0.53	0.48	1.91	1.92	2.05	2.5	0.37	0.29	0.43	0.41	0.36	2.13	2.03	2.17	2.09	1.68	2.2	2.86	2.11	1.18	1.8	2.01	1.65
3FL2A															7	0.39	0.76	0.9	1.94	0.51	0.35	0.44	2.03	0.68	0.5	2.03	1.99	2.12	2.55	0.46	0.49	0.61	0.33	0.45	2.19	2.09	2.3	2.22	2.56	2.28	1.91	3.12	2.16	1.87	2.05	1.76
2EGPA																7	0.66	0.97	2.12	0.56	0.41	0.36	1.99	0.53	0.56	2.06	1.98	2.14	2.65	0.6	0.57	0.68	0.49	0.37	2.16	2.07	2.31	2.23	1.7	2.16	2.85	3.08	1.29	1.76	2.01	1.87
2ECVA																	7	1.05	1.88	0.58	0.63	0.58	1.82	0.65	0.71	1.83	1.83	2	2.39	0.67	0.72	0.95	0.8	0.63	1.92	1.85	2.35	2.27	1.87	2.11	2.81	3.24	1.57	1.78	1.87	1.84
2EA6A																		7	2.06	1.17	0.87	0.87	2.34	0.89	1.08	2.34	2.34	2.44	2.67	0.56	0.48	0.56	0.84	0.89	2.54	2.39	1.83	1.76	1.79	2.12	2.48	3.3	0.73	1.87	2.37	1.51
1BORA																			7	1.98	1.93	2.03	1.52	2.09	1.92	1.65	1.67	1.19	1.33	1.88	1.97	2.11	1.92	2.03	1.65	1.5	2.17	2.14	2.82	2.24	3.09	3.36	2.23	2.2	1.53	1.68
2YSLA																				7	0.63	0.46	1.76	0.6	0.32	1.71	1.69	1.83	2.42	0.72	0.77	0.92	0.69	0.59	1.9	1.78	2.53	2.45	1.96	2.37	2.17	2.61	1.59	2.03	1.82	1.97
2D8TA																					7	0.51	2.07	0.76	0.61	2.13	2.06	2.25	2.48	0.4	0.49	0.68	0.38	0.41	2.24	2.15	2.25	2.17	2.56	2.07	2.7	2.99	1.68	1.68	2.08	1.7
3KNVA																						7	1.93	0.42	0.41	1.86	1.84	1.98	2.55	0.49	0.45	0.55	0.48	0.28	2.09	1.97	2.28	2.2	1.68	2.23	2.2	2.83	1.32	1.83	1.96	1.78
2DJBA																							7	1.82	1.95	1	1.8	1.04	1.76	2.12	2.12	2.16	2.18	2.08	0.5	0.34	2.64	2.61	2.64	2.33	2.33	2.51	2.7	2.22	0.31	2.6
1G25A																								7	0.69	1.85	1.8	1.92	2.61	0.69	0.62	0.72	0.81	0.62	2.01	1.86	2.28	2.22	1.84	2.12	2.28	1.97	1.43	1.92	1.87	1.98
2ECYA																									7	1.86	1.86	1.98	2.42	0.6	0.66	0.79	0.47	0.48	2.09	1.98	2.36	2.28	1.71	2.27	2.15	2.72	1.45	1.94	1.97	1.75
2ECGA																										7	0.58	0.56	1.91	2.1	2.09	2.09	2.13	2.03	0.94	0.81	2.87	2.81	2.74	2.85	2.72	2.95	2.78	2.51	1.17	2.54
3EB6A																											7	0.72	1.82	2.09	2.08	2.07	2.13	1.99	0.83	0.68	2.79	2.75	2.66	2.57	2.55	2.7	2.74	2.26	0.79	2.62
2EA5A																												7	2.08	2.23	2.21	2.21	2.24	2.13	1.03	0.85	2.89	2.83	2.84	2.88	2.89	3.03	2.84	2.54	1.2	2.59
3I2D																													7	2.45	2.53	2.61	2.53	2.6	1.88	1.81	2.52	2.53	2.76	2.2	2.06	2.28	2.86	2.42	1.69	2.32
2EP4A																														7	0.21	0.49	0.4	0.47	2.29	2.17	2.08	2.01	2.48	2.09	2.02	2.24	0.99	1.78	2.14	1.54
2ECTA																															7	0.31	0.45	0.49	2.29	2.17	2.04	1.96	2.45	2.14	1.98	2.7	0.95	1.78	2.14	1.57
1X4JA																																7	0.59	0.63	2.36	2.22	2	1.93	2.37	2.21	2.02	2.27	0.9	1.79	2.18	1.62
2ECMA																																	7	0.38	2.32	2.22	2.16	2.08	2.47	2.2	2.04	2.27	1.06	1.78	2.18	1.52
2JRJA																																		7	2.23	2.13	2.3	2.22	2.71	2.18	1.98	2.2	1.25	1.75	2.1	1.7
1IYMA																																			7	0.42	2.85	2.8	2.83	2.56	0.55	0.55	2.92	2.39	0.64	2.71
1V87A																																				7	2.72	2.68	2.69	2.52	0.56	0.46	2.78	2.37	0.61	2.61
2VJEA																																					7	0.17	2.01	1.8	2.5	2.69	1.74	1.75	2.58	1.26
2VJEB																																						7	1.96	1.85	2.46	2.66	1.68	1.72	2.55	1.17
2D8SA																																							7	2.17	3.14	2.59	1.72	2.25	3.17	1.98
1VYXA																																								7	2.12	2.4	2.23	1.26	2.15	2.19
2CT0A																																									7	0.47	2.56	2.15	0.43	2.45
2CSZA																																										7	2.77	2.43	3.16	3.3
2YURA																																											7	1.89	2.7	1.44
1UR6B																																												7	2.07	1.8
1WIMA																																													7	2.56
1WEOA																																														7
3rd (1.56)	1FBVA	3HCTA	1RMDA	2CKLB	2CKLA	2ECJA	2ECWA	1JM7A	2ECNA	1JM7B	2CSYA	1CHCA	1Z6UA	2CT2A	3FL2A	2EGPA	2ECVA	2EA6A	1BORA	2YSLA	2D8TA	3KNVA	2DJBA	1G25A	2ECYA	2ECGA	3EB6A	2EA5A	3I2D	2EP4A	2ECTA	1X4JA	2ECMA	2JRJA	1IYMA	1V87A	2VJEA	2VJEB	2D8SA	1VYXA	2CT0A	2CSZA	2YURA	1UR6B	1WIMA	1WEOA
1FBVA	13	0.7	0.69	0.52	0.85	1.12	0.74	0.52	1.86	1.78	0.75	1.69	0.38	0.69	0.39	3.22	0.68	0.86	1.29	0.72	0.41	0.58	0.59	1.22	1.06	2.36	2.8	2.77	1.83	0.75	1.07	0.76	0.66	1.25	0.69	0.62	3.32	3.32	0.87	1.01	0.68	2.28	0.8	0.73	0.49	0.85
3HCTA		13	0.21	0.27	0.31	1.16	0.36	0.84	1.88	1.47	0.41	1.32	0.82	1.01	0.8	2.53	0.54	0.55	1.72	1.09	2.77	0.48	0.43	1.33	0.91	3.02	2.59	2.46	2.36	0.35	0.63	0.46	0.76	0.91	0.56	1.06	1.06	1.06	0.94	1.02	0.76	2.77	0.52	1.04	0.54	1.05
1RMDA			13	0.29	0.32	1.15	0.42	0.83	1.83	1.41	0.45	1.3	0.79	0.97	0.76	0.86	0.53	0.55	2.61	1.61	2.77	0.48	0.46	1.32	0.91	2.2	2.51	3.05	2.2	0.39	0.61	0.45	0.74	0.99	0.55	1.03	1.03	1.04	1.22	0.98	0.76	2.07	0.52	1	0.54	1.01
2CKLB				13	0.45	1.03	0.43	0.79	1.86	1.56	0.48	1.41	0.68	0.86	0.65	3.46	0.6	0.58	2.67	1	2.84	0.37	0.36	1.3	0.89	2.33	2.68	2.58	2	0.44	0.64	0.46	0.75	1.04	0.57	0.94	1.06	1.06	0.96	0.95	0.61	2.69	0.59	0.94	0.42	0.94
2CKLA					13	1.21	0.43	1.01	1.8	1.3	0.45	1.34	1.06	1.09	0.95	0.52	0.58	0.54	1.79	1.12	2.73	0.6	0.59	1.4	0.89	2.93	2.81	2.96	1.69	0.32	0.45	0.49	0.86	0.95	0.58	1.23	2.98	2.99	1.04	3.24	0.87	3.45	0.64	1.12	0.61	3.61
2ECJA						13	1.19	1.17	1.77	1.6	1.1	2.16	1.07	0.68	1.04	0.82	1.08	0.97	2.37	1.2	0.99	0.8	0.99	1.16	0.72	2.52	2.91	1.05	2.63	1.14	1.15	0.99	0.96	1.18	1	1.4	1.43	1.5	1.03	1.64	0.7	2.14	1.21	0.94	0.86	0.96
2ECWA							13	0.87	1.84	1.53	0.3	1.32	0.84	1.05	0.83	2.52	0.45	0.62	2.83	1.02	2.64	0.48	0.5	1.21	0.88	2.26	2.59	2.47	2.58	0.29	0.7	0.55	0.69	0.96	0.55	1.08	1.21	1.19	0.93	1.11	0.74	2.19	0.47	1.02	0.6	1.04
1JM7A								13	1.93	1.78	0.91	1.7	0.54	0.72	0.61	2.52	0.75	1.01	2.19	0.98	2.95	0.66	0.83	1.07	1.07	2.56	2.78	2.74	2.43	0.93	1.23	0.91	0.69	1.18	0.88	0.78	1.2	1.19	0.75	1.34	0.78	2.29	0.88	0.73	0.66	0.84
2ECNA									13	1.45	1.75	2.44	1.88	1.77	1.87	2.95	1.68	1.71	3.86	1.69	2.57	1.75	1.85	1.76	1.67	1.79	2.01	2.07	2.1	1.76	1.74	1.71	1.67	1.91	1.64	2.06	2.19	2.21	1.72	2.05	1.75	2.86	1.88	1.8	1.72	1.91
1JM7B										13	1.49	1.9	1.82	1.66	1.83	3.9	1.4	1.36	1.99	1.83	0.62	1.51	1.65	1.86	1.36	1.94	1.97	3.07	1	1.44	0.86	1.32	1.53	1.39	1.39	2.09	1.91	1.98	1.43	2.8	1.66	2.91	1.6	1.73	1.5	1.91
2CSYA											13	1.48	0.85	1.01	0.81	0.33	0.44	0.55	2.84	0.97	2.62	0.47	0.43	1.13	0.81	2.15	2.52	2.39	2.56	0.26	0.67	0.48	0.64	0.6	0.49	1.09	1.17	1.15	0.93	1.07	0.7	3.64	0.5	1.03	0.58	1.02
1CHCA												13	1.77	2.01	1.78	3.68	1.55	1.65	3.56	2.02	2.98	1.61	1.56	2.15	1.95	2.68	2.67	2.7	2.49	1.45	1.5	1.5	1.78	1.75	1.62	1.78	1.78	1.74	2.77	1.73	1.8	3.56	1.37	2	1.66	1.94
1Z6UA													13	0.59	0.14	3.19	0.7	0.91	2.06	0.66	2.87	0.58	0.68	1.16	1.07	2.56	2.84	3.45	1.9	0.84	1.14	0.79	0.61	0.63	0.67	0.46	1.17	1.16	0.78	1.05	0.65	2.65	0.89	0.69	0.57	0.84
2CT2A														13	0.58	3.3	0.88	0.97	3	0.87	0.56	0.64	0.87	1.16	0.86	2.62	2.91	2.83	2.1	1	1.12	0.88	0.77	1.32	0.82	0.91	1.34	1.37	0.84	1.35	0.62	1.03	1.12	0.66	2.71	0.91
3FL2A															13	3.18	0.71	0.88	3.39	0.64	2.85	0.56	0.6	1.18	1.06	2.56	2.87	3.41	1.91	0.81	1.1	0.76	0.65	1.39	0.66	0.47	1.17	1.16	0.86	0.98	0.62	1.15	0.88	0.73	0.54	0.85
2EGPA																13	3.39	0.9	3.17	2.91	2.79	3.47	3.37	3.63	3.72	4.02	4.2	4.59	1.96	3.43	3.66	3.55	3.37	4.01	0.78	3.11	3.63	3.58	3.46	3.19	3.45	3.64	3.14	3.21	3.46	3.34
2ECVA																	13	0.49	2.82	0.83	2.66	0.44	0.59	1	0.71	2.24	2.2	3.19	2.38	0.8	0.8	0.5	0.36	0.92	0.36	1.01	1.22	1.22	0.64	1.16	0.65	3.49	0.56	0.81	3	0.93
2EA6A																		13	3.78	0.99	2.75	0.52	0.52	1.19	0.61	2.18	2.53	3.16	1.56	0.49	0.7	0.53	0.64	0.86	0.49	1.27	1.18	1.22	0.86	1.2	0.7	3.48	0.58	0.91	0.61	0.91
1BORA																			13	4.25	3.34	3.95	3.88	4.18	3.95	3.01	2.94	2.8	3.14	3.74	3.65	3.8	3.97	3.69	3.9	4.25	3.78	3.78	3.92	3.81	4.12	4.65	3.72	4.08	3.98	4
2YSLA																				13	2.62	0.86	0.87	1.17	1.15	2.55	2.86	2.9	2.1	0.96	1.28	1.02	0.73	1.55	0.76	0.88	1.47	1.45	1.01	1.16	0.84	3.38	1.07	0.75	0.86	0.98
2D8TA																					13	3.08	2.71	2.86	3.02	2.52	2.79	3.02	2.78	2.62	2.87	2.82	2.72	3.03	2.72	2.87	2.98	2.9	2.95	2.61	2.97	3.32	2.6	2.92	2.9	2.88
3KNVA																						13	0.42	1.01	0.62	2.36	2.68	3.3	2.93	0.48	0.74	0.49	0.5	0.92	0.46	0.94	1.12	1.15	0.73	1.15	0.37	3.52	0.62	0.72	0.32	0.77
2DJBA																							13	1.22	0.89	2.27	0.74	2.57	2.98	0.46	0.79	0.53	0.67	1.05	0.53	0.94	1.03	1.01	0.93	0.99	0.62	3.6	0.47	0.9	0.52	0.83
1G25A																								13	0.99	2.45	2.66	2.55	2.5	1.25	1.49	1.23	0.81	1.21	1.15	1.42	1.54	1.56	1.01	1.78	0.94	3.75	1.19	1.05	1.12	1
2ECYA																									13	2.31	2.61	2.45	2.86	0.82	0.94	0.84	0.7	0.78	0.78	1.46	1.36	1.43	0.87	1.58	0.68	3.53	0.94	0.85	0.75	0.96
2ECGA																										13	1.13	0.86	2.94	1.47	1.57	1.45	1.47	1.5	1.46	1.7	0.7	0.69	1.6	1.68	1.53	3.29	1.2	1.64	1.51	1.33
3EB6A																											13	1.07	3.18	1.68	1.67	1.56	1.54	1.65	1.64	1.78	1.18	1.21	1.6	1.84	1.7	2.99	1.52	1.73	1.61	1.53
2EA5A																												13	4.52	2.79	2.87	3	3.36	3.3	3.11	3.41	1.01	1.07	2.22	2.85	1.66	3.41	1.41	1.81	1.71	1.55
3I2D																													13	3.04	3.41	3.16	2.74	3.12	3.01	2.84	2.9	2.9	2.78	3.36	2.85	4.31	2.99	2.54	2.98	2.55
2EP4A																														13	0.56	0.44	0.69	0.96	0.44	1.09	1.23	1.22	0.93	1	0.74	3.56	0.55	1.01	0.55	1.06
2ECTA																															13	0.52	1.05	1.11	0.73	1.37	1.4	1.42	1.2	1.07	0.96	3.38	0.91	1.29	0.69	1.34
1X4JA																																13	0.67	0.71	0.42	1.02	1.17	1.19	0.85	0.97	0.71	3.45	0.68	1.06	0.45	1.1
2ECMA																																	13	0.99	0.5	0.96	1.19	1.22	0.53	1.29	0.59	3.51	0.71	0.66	0.61	0.79
2JRJA																																		13	1.04	1.72	1.31	1.36	0.99	1.81	1.08	3.78	0.91	1.24	1.04	1.16
1IYMA																																			13	0.98	1.19	1.21	0.69	1.04	0.66	3.41	0.68	0.88	0.49	1
1V87A																																				13	1.35	1.3	1.11	0.98	0.98	3.61	1.16	1.09	0.88	1.19
2VJEA																																					13	0.22	1.28	1.45	1.28	3.7	1.05	1.34	1.19	1.16
2VJEB																																						13	1.31	1.39	1.3	3.77	1.03	1.37	1.2	1.18
2D8SA																																							13	1.53	0.84	3.39	0.9	0.76	0.81	0.91
1VYXA																																								13	1.81	3.18	1.24	1.5	1.05	1.53
2CT0A																																									13	3.55	0.85	0.72	0.5	0.74
2CSZA																																										13	3.58	3.41	3.47	3.56
2YURA																																											13	0.99	0.75	0.85
1UR6B																																												13	0.81	0.69
1WIMA																																													13	0.9
1WEOA																																														13
4th (0.8)	1FBVA	3HCTA	1RMDA	2CKLB	2CKLA	2ECJA	2ECWA	1JM7A	2ECNA	1JM7B	2CSYA	1CHCA	1Z6UA	2CT2A	3FL2A	2EGPA	2ECVA	2EA6A	1BORA	2YSLA	2D8TA	3KNVA	2DJBA	1G25A	2ECYA	2ECGA	3EB6A	2EA5A	3I2D	2EP4A	2ECTA	1X4JA	2ECMA	2JRJA	1IYMA	1V87A	2VJEA	2VJEB	2D8SA	1VYXA	2CT0A	2CSZA	2YURA	1UR6B	1WIMA	1WEOA
1FBVA	6	0.43	0.24	0.34	0.26	0.33	0.24	0.74	1	0.6	0.25	0.38	0.36	0.31	0.3	0.3	0.38	0.21	2.64	0.59	0.41	1.26	0.32	0.55	0.5	0.32	0.21	0.34	0.23	0.37	0.35	0.41	1.81	2.12	0.41	0.49	0.35	0.36	0.32	0.59	0.28	0.99	0.47	0.36	2.9	0.29
3HCTA		6	0.31	0.31	0.3	0.24	0.36	0.39	0.85	0.57	0.53	0.66	0.19	0.28	0.3	0.65	0.28	0.42	2.51	0.44	0.41	1.09	0.32	0.72	0.65	0.37	0.22	0.35	0.24	0.32	0.39	0.3	1.58	1.93	0.29	0.37	0.26	0.27	0.54	0.28	0.26	1.15	0.32	0.46	2.71	0.39
1RMDA			6	0.17	0.17	0.18	0.2	0.6	1	0.62	0.37	0.44	0.15	0.16	0.1	0.74	0.21	0.25	2.61	0.48	0.32	1.26	0.29	0.58	0.48	0.35	0.34	0.28	0.25	0.35	0.41	0.4	1.6	2.11	0.23	0.43	0.2	0.19	0.43	0.48	0.24	1.13	0.34	0.39	2.8	0.2
2CKLB				6	0.16	0.26	0.27	0.64	1.08	0.7	0.46	0.43	0.14	0.24	0.14	0.76	0.23	0.29	2.5	0.48	0.42	1.32	0.41	0.51	0.57	0.4	0.34	0.3	0.23	0.33	0.29	0.42	1.79	2.14	0.27	0.52	0.21	0.2	0.45	0.54	0.27	1.21	0.26	0.41	2.77	0.2
2CKLA					6	0.27	0.3	0.54	1.02	0.6	0.36	0.43	0.21	0.23	0.21	0.8	0.24	0.21	2.52	0.48	0.39	1.27	0.33	0.45	0.6	0.33	0.32	0.24	0.24	0.34	0.27	0.35	1.75	2.11	0.25	0.53	0.27	0.23	0.4	0.52	0.3	1.14	0.36	0.35	2.77	0.25
2ECJA						6	0.3	0.43	0.25	0.37	0.35	0.53	0.2	0.26	0.16	0.66	0.29	0.38	1.41	0.12	0.21	0.26	0.3	0.71	0.46	0.34	0.3	0.32	0.24	0.31	0.29	0.32	0.48	0.48	0.2	0.33	0.27	0.33	0.38	0.33	0.31	0.94	0.1	0.38	0.83	0.28
2ECWA							6	0.73	1.07	0.63	0.27	0.43	0.27	0.18	0.21	0.82	0.21	0.14	2.64	0.66	0.31	1.34	0.32	0.47	0.48	0.37	0.31	0.27	0.23	0.35	0.14	0.37	1.86	2.18	0.29	0.48	0.27	0.34	0.34	0.6	0.26	1.2	0.52	0.48	2.83	0.16
1JM7A								6	0.65	0.59	0.82	1	0.53	0.58	0.64	0.5	0.57	0.76	2.39	0.56	0.66	0.87	0.52	1.05	0.91	0.6	0.49	0.61	0.56	0.5	0.67	0.45	1.33	1.67	0.58	0.4	0.51	0.64	0.8	0.21	0.56	1.23	0.71	0.68	2.6	0.74
2ECNA									6	0.52	1	1.35	0.98	0.98	1.07	0.99	1	1.06	2.11	0.91	0.97	0.37	0.8	1.33	1.29	0.81	0.84	0.9	0.9	0.76	1.04	0.76	0.98	1.23	0.98	0.66	0.92	1	0.9	0.66	0.87	1.15	0.91	0.9	2.58	1.13
1JM7B										6	0.56	0.95	0.62	0.57	0.7	0.81	0.59	0.61	2.25	0.71	0.58	0.82	0.4	0.86	0.95	0.44	0.55	0.45	0.5	0.33	0.6	0.35	1.35	1.66	0.6	0.31	0.54	0.65	0.47	0.48	0.46	1.16	0.65	0.58	2.66	0.73
2CSYA											6	0.54	0.44	0.36	0.4	0.96	0.42	0.26	2.6	0.74	0.31	1.29	0.36	0.54	0.57	0.4	0.56	0.28	0.33	0.39	0.34	0.43	1.85	2.13	0.4	0.41	0.41	0.45	0.13	0.66	0.35	1.12	0.67	0.53	2.89	0.88
1CHCA												6	0.54	0.54	0.43	1.12	0.58	0.42	2.83	0.71	0.66	1.58	0.65	0.53	0.53	0.61	0.63	0.57	0.52	0.69	0.54	0.73	2.08	2.42	0.61	0.58	0.46	0.46	0.63	0.88	0.57	1.11	0.61	0.53	3	0.38
1Z6UA													6	0.17	0.14	0.67	0.15	0.31	2.56	0.48	0.33	1.23	0.32	0.59	0.56	0.37	0.32	0.27	0.18	0.34	0.25	0.32	1.72	2.06	0.18	0.41	0.12	0.15	0.48	0.43	0.25	1.21	0.44	0.44	2.74	0.24
2CT2A														6	0.19	0.68	0.1	0.23	2.58	0.58	0.26	1.24	0.22	0.57	0.49	0.37	0.38	0.17	0.15	0.26	0.13	0.25	1.75	2.07	0.21	0.36	0.16	0.15	0.41	0.44	0.18	1.2	0.45	0.49	2.74	0.23
3FL2A															6	0.74	0.21	0.27	2.65	0.53	0.32	1.33	0.37	0.57	0.46	0.42	0.4	0.3	0.22	0.4	0.23	0.4	1.84	2.17	0.22	0.5	0.23	0.18	0.47	0.53	0.3	1.19	0.39	0.46	2.81	0.16
2EGPA																6	0.64	0.9	2.41	0.79	0.72	1.22	0.7	1.12	0.94	0.87	0.78	0.74	0.75	0.7	0.7	0.62	1.57	1.9	0.64	0.65	0.69	0.78	0.96	0.56	0.76	1.57	0.93	0.68	2.21	0.63
2ECVA																	6	0.27	2.56	0.6	0.29	1.25	0.28	0.56	0.55	0.39	0.41	0.2	0.2	0.3	0.14	0.27	1.73	2.07	0.18	0.38	0.15	0.16	0.42	0.46	0.2	1.28	0.46	0.51	2.72	0.22
2EA6A																		6	2.61	0.66	0.37	1.31	0.32	0.41	0.53	0.35	0.43	0.21	0.21	0.3	0.15	0.38	1.83	2.15	0.35	0.47	0.28	0.3	0.32	0.61	0.22	1.15	0.53	0.45	2.82	0.22
1BORA																			6	2.36	2.58	2.02	2.5	2.53	2.91	2.55	2.1	2.61	2.77	2.02	2.68	2.83	2.52	2.75	2.16	2.56	2.78	2.54	2.4	2.3	2.56	2.74	1.89	2.71	2.48	2.26
2YSLA																				6	0.69	1.12	0.59	0.85	0.84	0.57	0.36	0.6	0.51	0.58	0.66	0.57	1.53	1.91	0.54	0.61	0.51	0.5	0.75	0.53	0.56	1.12	0.15	0.4	2.63	0.64
2D8TA																					6	1.27	0.32	0.67	0.52	0.5	0.54	0.3	0.32	0.37	0.25	0.35	1.81	2.09	0.21	0.44	0.33	0.38	0.35	0.52	0.35	1.27	0.5	0.64	2.77	0.38
3KNVA																						6	1.08	1.56	1.55	1.04	1.05	1.18	1.16	1.03	1.32	1.04	0.7	0.93	1.26	0.93	1.17	1.29	1.21	0.91	1.13	1.23	1.14	1.12	2.48	1.38
2DJBA																							6	0.68	0.58	0.33	0.37	0.17	0.2	0.09	0.29	0.12	1.61	1.57	0.25	0.34	0.33	0.38	0.42	0.54	0.34	1.4	0.55	0.5	2.13	0.37
1G25A																								6	0.83	0.62	0.68	0.55	0.56	0.67	0.53	0.7	2	2.34	0.6	0.79	0.57	0.47	0.56	0.93	0.57	1.42	0.75	0.64	2.83	0.5
2ECYA																									6	0.75	0.74	0.58	0.57	0.67	0.5	0.67	2.08	2.36	0.58	0.75	0.62	0.59	0.68	0.78	0.61	1.16	0.73	0.79	2.9	0.46
2ECGA																										6	0.36	0.28	0.25	0.29	0.43	0.34	1.59	1.92	0.45	0.37	0.31	0.38	0.38	0.5	0.25	1.03	0.48	0.28	2.83	0.4
3EB6A																											6	0.4	0.29	0.34	0.49	0.37	1.51	1.87	0.42	0.38	0.28	0.3	0.56	0.36	0.29	1.07	0.28	0.35	2.67	0.48
2EA5A																												6	0.14	0.17	0.18	0.2	1.7	2.02	0.28	0.31	0.22	0.29	0.29	0.47	0.15	1.17	0.48	0.43	2.77	0.31
3I2D																													6	0.21	0.24	0.23	1.68	2.01	0.25	0.32	0.13	0.2	0.35	0.42	0.11	1.12	0.38	0.36	2.77	0.26
2EP4A																														6	0.33	0.09	1.55	1.87	0.35	0.15	0.26	0.37	0.36	0.34	0.16	1.12	0.47	0.45	2.7	0.44
2ECTA																															6	0.31	1.82	2.14	0.23	0.43	0.25	0.29	0.39	0.55	0.27	1.28	0.53	0.54	2.75	0.24
1X4JA																																6	1.54	1.88	0.32	0.14	0.25	0.38	0.41	0.31	0.21	1.18	0.47	0.49	2.68	0.45
2ECMA																																	6	0.52	1.75	1.44	1.66	1.76	1.77	1.4	1.64	1.78	1.6	1.61	2.08	1.9
2JRJA																																		6	2.08	1.77	2	2.11	2.05	1.73	1.97	1.96	1.96	1.97	2.04	2.22
1IYMA																																			6	0.43	0.21	0.24	0.43	0.46	0.31	1.3	0.41	0.54	2.72	0.33
1V87A																																				6	0.33	0.47	0.47	0.25	0.27	1.15	3.2	0.54	2.65	0.55
2VJEA																																					6	0.16	0.43	0.39	0.16	1.21	0.39	0.43	2.73	0.28
2VJEB																																						6	0.46	0.52	0.24	1.22	0.37	0.42	2.76	0.23
2D8SA																																							6	0.64	0.35	1.14	0.63	0.53	2.86	0.46
1VYXA																																								6	0.4	1.16	0.46	0.6	2.62	0.63
2CT0A																																									6	1.12	0.45	0.41	2.74	0.32
2CSZA																																										6	1.11	0.97	3	1.19
2YURA																																											6	0.35	2.69	0.51
1UR6B																																												6	2.82	0.49
1WIMA																																													6	2.88
1WEOA																																														6
1st (0.69)	1U6GB	2ECLA	1T1HA	2F42A	2C2VS	2OXQC	2YU4A	1WGMA	2BAYA	2QIZA	2KKYA
1U6GB	9	0.47	0.88	0.83	0.82	0.73	0.59	0.73	0.84	0.7	0.79
2ECLA		9	0.93	0.82	0.8	0.75	0.58	0.74	0.75	0.69	0.69
1T1HA			9	1.22	1.25	1.06	1.05	1.1	1.03	0.95	1.16
2F42A				9	0.45	0.43	0.4	0.42	0.48	0.63	0.57
2C2VS					9	0.39	0.53	0.41	0.55	0.52	0.74
2OXQC						9	0.46	0.38	0.53	0.4	0.74
2YU4A							9	0.37	0.46	0.56	0.49
1WGMA								9	0.77	0.39	0.8
2BAYA									9	0.7	0.59
2QIZA										9	0.89
2KKYA											9
2nd (0.88)	1U6GB	2ECLA	1T1HA	2F42A	2C2VS	2OXQC	2YU4A	1WGMA	2BAYA	2QIZA	2KKYA
1U6GB	6	0.28	1.15	1.15	1.15	1.16	0.62	0.97	0.67	0.76	1.46
2ECLA		6	1.37	1.28	1.17	1.39	0.75	1.02	0.77	0.81	1.54
1T1HA			6	0.58	0.55	0.57	1.1	1.1	1.16	1.07	0.7
2F42A				6	0.21	0.15	0.85	0.92	0.82	0.81	1.07
2C2VS					6	0.32	0.76	0.89	0.78	0.78	1.06
2OXQC						6	0.96	0.99	0.93	0.9	1.03
2YU4A							6	0.47	0.32	0.47	1.31
1WGMA								6	0.52	0.51	1.11
2BAYA									6	0.36	1.34
2QIZA										6	1.22
2KKYA											6
3rd (1.17)	1U6GB	2ECLA	1T1HA	2F42A	2C2VS	2OXQC	2YU4A	1WGMA	2BAYA	2QIZA	2KKYA
1U6GB	16	0.74	1.46	1.17	1.13	1.05	1.55	0.93	0.86	0.72	1.52
2ECLA		16	1.84	1.19	1.17	1.15	1.54	1.11	1.06	0.75	1.61
1T1HA			16	1.51	1.56	1.5	1.86	1.77	1.38	1.71	1.27
2F42A				16	0.39	0.34	1.03	1.48	0.72	1.21	1.18
2C2VS					16	0.36	0.93	1.36	0.62	1.12	1.26
2OXQC						16	0.92	1.35	0.6	1.13	1.24
2YU4A							16	1.54	0.96	1.36	1.48
1WGMA								16	0.97	0.51	1.7
2BAYA									16	0.81	1.32
2QIZA										16	1.52
2KKYA											16
4th (0.9)	1U6GB	2ECLA	1T1HA	2F42A	2C2VS	2OXQC	2YU4A	1WGMA	2BAYA	2QIZA	2KKYA
1U6GB	8	0.65	0.94	2.72	0.49	0.49	2.31	0.66	0.42	0.5	0.7
2ECLA		8	0.71	0.53	0.5	0.48	2.41	0.44	0.44	0.54	0.48
1T1HA			8	0.72	0.69	0.7	2.27	0.94	0.64	0.53	0.76
2F42A				8	0.2	0.19	2.35	0.52	0.31	0.31	0.63
2C2VS					8	0.27	2.28	0.52	0.25	0.32	0.64
2OXQC						8	2.43	0.44	0.28	0.36	0.6
2YU4A							8	2.51	2.34	2.25	2.44
1WGMA								8	0.54	0.67	0.72
2BAYA									8	0.27	0.59
2QIZA										8	0.61
2KKYA											8
Note: The upper right half of the matrix contains RMSD values for pairwise C-Alpha atom superposed by residues. The diagonal of the matrix contains the number of residues (bold letters).The average of RMSD values of pairwise comparisons were indicated by italic at the first grid.Pairwise sequence and structure alignments of the solved RING domains in the superposition, please refers to Figure S2.…
