# Supplementary material for: Comprehensively Surveying Structure and Function of RING Domains from Drosophila melanogaster
Source: PLoS One. 2011 Sep 2;6(9):e23863. doi: 10.1371/journal.pone.0023863 (PMC3166285; doi:10.1371/journal.pone.0023863)
Supplement: Table S7 — Information relevant to interolog interactions of RING-E3 and E2 pairs from Drosophila melanogaster and the human. (XLS) [file pone.0023863.s015.xls]

## Sheet: Sheet1
Table S7 Information relevant to interolog interactions of RING-E3 and E2 pairs from Drosophila melanogaster and human
Domain type	RING proteins from fruit fly		Its corresponding putative orthologs from human							Binding partner E2s	Reference
RING-C3HC4	RefSeq Protein ID	Gene Name (Symbol)	RefSeq Protein ID	Official Symbol (PDB ID)	Predicted location (s)
	NP_729382; NP_648224	CG7037(Cbl)	NP_005179	Cbl(1FBV)	Nucleus					UBE2D1,UBE2D2,UBE2D3,UBE2L3,UBE2E1	[1]
	NP_477509	CG5595(Sce)	NP_009143	Rnf2(2H0DB)	Nucleus	H2B	Modulation of chromosome	[3]		UBE2K	[2]
	NP_477127; NP_788362	CG8293(Iap2/Diap2)	NP_892007;NP_001156	Birc3(3EB6)	Nucleus,cytoplasm,microsome,peroxisome					UBE2D1,UBE2D2,UBE2D3,UBE2N	[3]
	NP_477127; NP_788362	CG8293(Iap2/Diap2)	NP_001158	Birc4(1I4OC)	Nucleus,cytoplasm,nucleus,peroxisome,Trans-Golgi network					UBE2D1,UBE2D2,UBE2D3,UBE2E1,UBE2N	[4]
	NP_476725; NP_730206	CG9949(Sina)	NP_001006611;NP_003022	Siah1(2A25A)	Mitochondrion					UBE2D2,UBE2D3,UBE2D4,UBE2L6	[4]
	NP_648927	CG13030(Sinah)	NP_001006611;NP_003022	Siah1(2A25A)	Mitochondrion					UBE2D2,UBE2D3,UBE2D4,UBE2L6	[4]
	NP_570022	CG2681	NP_001006611;NP_003022	Siah1(2A25A)	Mitochondrion					UBE2D2,UBE2D3,UBE2D4,UBE2L6	[4]
	NP_476725; NP_730206	CG9949(Sina)	NP_005058	Siah2	Nucleus,cytoplasm,mitochondrion,peroxisome					UBE2L6	[4]
	NP_477374	CG5709(Ari-2)	NP_006312	Ari-2	Nucleus,cytoplasm					UBE2L3;UBE2L6;UBE2N	[5]
	NP_610050	CG2617	NP_114404	Rnf26	Integral membrane protein,integral to plasma membrane					UBE2D2,UBE2D3,UBE2G2,UBE2Q1,UBE2U,UBE2W	[6]
	NP_572915	CG9941	NP_056061;NP_001135761;NP_001135762;NP_001135763	Rnf156	Nucleus,PML body,mitochondrial matrix					UBE2D3;UBE2G2;TSG101	[6,7]
	NP_611388	CG15104(Topors)	NP_005793	Topors	Nucleus,transcription factor complex					UBE2D1,UBE2D2,UBE2D3,UBE2D4,UBE2I,UBE2L6,UBE2N,UBE2J1,UBE2W	[6]
	NP_611390; NP_725843; NP_001137707	CG15105(Abba)	NP_056086;NP_001123539	Trim2	Nucleus,nucleosom,mitochondrial matrix					UBE2U	[6]
	NP_524724; NP_001163665	CG5206(Bonus)	NP_056989;NP_003843	Trim24(2YYNA)	Nucleus,cytoplasm,spliceosomal complex					UBE2U	[6]
	NP_524724; NP_001163665	CG5206(Bonus)	NP_005753	Trim28(2RO1A)	Nucleus,cytoplasm,extracellular matrix					UBE2U	[6]
	NP_648826	CG5841(Mib1)	NP_065825	Mib1	Nucleus,cytoplasm,mitochondrial matrix					UBE2D1,UBE2D4,UBE2N,UBE2U,UBE2W	[6]
	NP_611390; NP_725843; NP_001137707	CG15105(Abba)	NP_150594;NP_006449	Trim3	Nucleus,cytoplasm,transcription factor complex					UBE2G2,UBE2U	[6]
	NP_610827	CG17019	NP_001017368	Carp2(1Y02A)	Nucleus,cytoplasm,nucleoplasm,shuttles between the nucleus and the cytoplasm,heterogeneous nuclear ribonucleoprotein complex					UBE2G2	[6]
	NP_649138; NP_001137978; NP_001137979; NP_001137980	CG8786	NP_112225	Rnf146	Nucleus,transcription factor complex					UBE2G2	[6]
	NP_572915	CG9941	NP_443148	Rnf157	Nucleus,cytoplasm,Golgi transport complex,synapse					UBE2G2	[6]
	NP_477127; NP_788362	CG8293(Iap2/Diap2)	NP_203127	Birc8(1XB0A)	Nucleus,cytoplasm,proteasome complex,peroxisome					UBE2G2	[6]
	NP_477127; NP_788362	CG8293(Iap2/Diap2)	NP_001157	Birc2(1QBHA)	Nucleus,cytoplasm,Extracellular,mitochondrial matrix,mitochondrial inner membrane,Golgi transport complex,DNA-directed RNA polymerase I complex					UBE2J1,UBE2W	[6]
	NP_477509	CG5595(Sce)	NP_009143	Rnf2	Nucleus					UBE2J1,UBE2U	[6]
	NP_652022	CG12218(Mei-P26)	NP_150241;NP_150243;NP_150247;NP_002666; NP_150249;NP_150250;NP_150242;NP_150252;NP_150253	Pml	Nucleus,polytene chromosome					UBE2U	[6]
	NP_476652; NP_731311; NP_731310; NP_731309; NP_001163563	CG11988(Neur)	NP_001136123	Neurl1B	Nucleus,cytoplasm,mitochondrion,peroxisome					UBE2H,UBE2N	[6]
	NP_476652; NP_731311; NP_731310; NP_731309; NP_001163563	CG11988(Neur)	NP_004201	Neurl	Nucleus,cytoplasm,mitochondrion,peroxisome					UBE2H,UBE2N	[6]
	NP_650865	CG4973	NP_008909	Rnf113A	Nucleus,cytoplasm,transcription elongation factor complex					UBE2U	[6]
	NP_650865	CG4973	NP_849192	Rnf113B	Nucleus,cytoplasm,transcription elongation factor complex					UBE2U	[6]
	NP_651214	CG13605	NP_057209	Rnft1	Nucleus,integral to membrane,perinuclear space,peroxisome,transcription factor TFIID complex					UBE2U	[6]
	NP_647847	CG1134	NP_078820	Mul1	Nucleus,cytoplasm,mitochondrial inner membrane,extracellular matrix					UBE2D1,UBE2D2,UBE2D3,UBE2D4,UBE2E1,UBE2E3,UBE2L6,UBE2U,UBE2W	[6]
	NP_727896;NP_727897;NP_573076;NP_996449;NP_996448	CG8974	NP_008844	Rnf5	Nucleus,integral membrane protein. mitochondrial inner membrane,perinuclear space,microtubule					UBE2D2,UBE2D3,UBE2E1,UBE2E3,UBE2U	[4]
RING-C3H2C3	NP_650112;NP_731623	CG6923	NP_060080	Rnf111	Nucleus,cytoplasm,transcription factor complex,nuclear pore complex					UBE2D1,UBE2D2,UBE2D3,UBE2D4,UBE2E1,UBE2E3,UBE2G2,UBE2W	[4]
	NP_726563	CG32850	NP_055187	Rnf11	Nucleus,cytoplasm,proteasome complex,peroxisome					UBE2D1,UBE2D2,UBE2D3,UBE2D4,UBE2N,UBE2E1,UBE2U	[4]
	NP_733292;NP_733293; NP_996304; NP_996303	CG2304(Trc8)	NP_009149	Rnf139	Integral membrane protein					UBE2U,UBE2Z	[6]
	NP_733292;NP_733293; NP_996304; NP_996303	CG2304(Trc8)	NP_001186309;NP_653327;NP_001186310;NP_001186311;NP_001186312	Rnf145	Integral membrane protein,voltage-gated sodium channel complex					UBE2U,UBE2Z	[6]
	NP_611305	CG5140(Nopo)	NP_005870	Traip	Nucleus,cytoplasmic and perinuclear region					UBE2U	[6]
	NP_649653; NP_731079; NP_731080; NP_001097695	CG10277	NP_009213;NP_899237	Rnf13	Integral membrane protein,membrane-bound on microsomes					UBE2D1,UBE2D3,UBE2D4,UBE2E1,UBE2E3,UBE2N	[6]
	NP_726508; NP_523864; NP_001163300	CG2679(Goliath)	NP_060904	Rnf130	Integral membrane protein,membrane-bound,endoplasmic reticulum					UBE2D1,UBE2D3,UBE2D4,UBE2E1,UBE2E3,UBE2N,UBE2Z	[6]
	NP_650729; NP_001138076	CG7694	NP_057578	Rnf181	Nucleus,cytoplasm,extracellular matrix,mitochondrial inner membrane,mitochondrial electron transport chain					UBE2D1,UBE2D2,UBE2D3,UBE2E1,UBE2E3,UBE2U	[6]
	NP_651894	CG1937(Sip3)	NP_001135	GP78	Integral membrane protein,integral to endoplasmic reticulum membrane					UBE2D4,UBE2J1	[6]
	NP_649859	CG11982	NP_055270	Rnf115	Nucleus,cytoplasm,shuttles between the nucleus and the cytoplasm,transcription elongation factor complex					UBE2D1,UBE2D3,UBE2D4,UBE2E1,UBE2E3,UBE2W	[6]
	NP_651894	CG1937(Sip3)	NP_115807;NP_757385	Syvn1	Integral membrane protein,endoplasmic reticulum					UBE2J1,UBE2U,UBE2Z	[6]
	NP_001036416; NP_001036415; NP_001036417	CG18028(Lt)	NP_055211;NP_542198	Vps41	Nucleus,cytoplasm,spliceosome complex,transcription factor TFIIIC complex					UBE2U	[6]
	NP_610915	CG13344	NP_071898	Rnf25(2DMFA)	Nucleus,cytoplasm,transcription factor TFIID complex					UBE2D1,UBE2D2,UBE2D3,UBE2D4,UBE2E1,UBE2E3,UBE2L6,UBE2U	[4]
	NP_511064	CG3929(Deltex)	NP_004407; NP_065943;NP_001096066;NP_055992	Dtx1; Dtx2;Dtx4	Nucleus,cytoplasm,mitochondrial inner membrane					UBE2D1,UBE2D2,UBE2D3,UBE2D4,UBE2C,UBE2E1,UBE2N,UBE2U	[4,6]
RING-C3HC3D	NP_648816	CG17033(Elgi)	NP_919340;NP_005776;NP_919339	Rnf41(2GWFB)	Nucleus,cytoplasm,transcription factor complex,ribonucleoprotein complex					UBE2U,UBE2Z	[6]
	NP_609668	CG9014	NP_919340;NP_005776;NP_919339	Rnf41	Nucleus,cytoplasm,transcription factor complex,ribonucleoprotein complex					UBE2U,UBE2Z	[6]
	NP_511080	CG10961(Traf6)	NP_004611;NP_665802	Traf6(3HCTA)	Nucleus,cytoplasm,ribonucleoprotein complex					UBE2D1,UBE2D2,UBE2D3,UBE2E1,UBE2N	[8]
RINGv-C4HC3	NP_572359; NP_001162682	CG14435	NP_667339	Znrf2	Nucleus,cytoplasm,mitochondrion,peroxisome,Secreted					UBE2D1,UBE2D3,UBE2D4,UBE2E1,UBE2N	[6]
	NP_647879	CG15011	NP_002495;NP_667344;NP_667345	Nfx1	Nucleus,cytoplasm,nucleosome remodeling complex,transcription factor TFIIIC complex					UBE2N	[6]
	NP_572359; NP_001162682	CG14435	NP_115644	Znrf1	Nucleus,cytoplasm,mitochondrial inner membrane,secreted					UBE2D1,UBE2D2,UBE2D3,UBE2D4,UBE2N,UBE2E1,UBE2R1	[4,6]
C3HGC3	NP_648919	CG13025	NP_060594	Rfwd3	Nucleus,cytoplasm,transcription factor complex,early endosome					UBE2D1,UBE2D2,UBE2D3,UBE2D4	[4]
RING-C4C4	NP_723578; NP_723579; NP_723580; NP_723581; NP_723582; NP_723583	CG31716	NP_037448;NP_001008226	Cnot4(1UR6)	Nucleus,cytoplasm,histone deacetylase complex,Golgi transport complex					UBE2D2,UBE2D3,UBE2D4,UBE2E3,UBE2N,UBE2W	[9]
	NP_788324	CG33144	NP_055561	Rnf144A(1WIMA)	Nuclear membrane protein					UBE2D2	[4]
	NP_788324	CG33144	NP_877434	Rnf144B	Nucleus,cytoplasm,mitochondrial inner membrane,perinuclear space,transcription factor TFIID complex					UBE2L6,UBE2Z	[6]
	NP_788324	CG33144	NP_877434	Rnf144B	Nucleus,cytoplasm,mitochondrial inner membrane,perinuclear space,transcription factor TFIID complex					UBE2L6,UBE2U,UBE2Z	[4]
RING-C6H3C2D	NP_569852; NP_001138143	CG16982 (Roc1a)	NP_055063	Rbx1(1U6GB)	Nucleus,cytoplasm,mitochondrial inner membrane,Secreted					UBE2R2,UBE2F,UBE2M	[10,11]
	NP_001097122; NP_001097123	CG34440(Img)	NP_001002244;NP_001002245;NP_001002246;NP_001002247;NP_001002248;NP_001002249;NP_057560	Apc11	Nucleus,cytoplasm,extracellular space,secreted					UBE2D2,UBE2C,UBE2I,UBE2U	[6,12]
RING/U-box	NP_477441	CG5203(Chip)	NP_005852	Chip(2OXQ)	Nucleus,cytoplasm,mitochondrial matrix,kinetochore					UBE2D1,UBE2D2,UBE2D3	[13]
	NP_609060	CG11070	NP_004779	Ube4A(1WGMA)	Integral membrane protein,membrane-bound,endoplasmic reticulum					UBE2D1,UBE2D2,UBE2D3,UBE2D4	[6]
	NP_651790	CG2218	NP_055763;NP_955447	Ubox5	Nucleus,dosage compensation complex,polytene chromosome					UBE2L,3UBE2E3	[4,13]
Reference for Table S7
1. Zheng N WP, Jeffrey PD, Pavletich NP (2000) Structure of a c-Cbl-UbcH7 complex: RING domain function in ubiquitin-protein ligases. Cell 102: 533-539.
2.Kalchman MA GR, Xia G, Koide HB, Hodgson JG, Graham KC, Goldberg YP, Gietz RD, Pickart CM, Hayden MR (1996) Huntingtin is ubiquitinated and interacts with a specific ubiquitin-conjugating enzyme. J Biol Chem 271: 19385-19394.
3. Mace PD, Linke,K., Feltham,R., Schumacher,F.R., Smith,C.A., Vaux,D.L., Silke,J. and Day,C.L. (2008) Structures of the cIAP2 RING domain reveal conformational changes associated with ubiquitin-conjugating enzyme (E2) recruitment. J Biol Chem 283: 31633-31640.
4. Markson G KC, Hyde R, Brown S, Charalabous P, Bremm A, Semple J, Woodsmith J, Duley S, Salehi-Ashtiani K, Vidal M, Komander D, Serrano L, Lehner P, Sanderson CM (2009) Analysis of the human E2 ubiquitin conjugating enzyme protein interaction network. Genome Res 19: 1905-1911.
5. Marteijn JA vdML, Smit JJ, Noordermeer SM, Wissink W, Jansen P, Swarts HG, Hibbert RG, de Witte T, Sixma TK, Jansen JH, van der Reijden BA (2009) The ubiquitin ligase Triad1 inhibits myelopoiesis through UbcH7 and Ubc13 interacting domains. Leukemia 23: 1480-1489.
6.van Wijk SJ dVS, Kemmeren P, Huang A, Boelens R, Bonvin AM, Timmers HT (2009) A comprehensive framework of E2-RING E3 interactions of the human ubiquitin-proteasome system. Mol Syst Biol 5: 295.
7.Kim BY OJ, Barsh GS, Chin LS, Li L (2007) Spongiform neurodegeneration-associated E3 ligase Mahogunin ubiquitylates TSG101 and regulates endosomal trafficking. Mol Biol Cell 18: 1129-1142.
8. Yin Q LS, Lamothe B, Lu M, Lo YC, Hura G, Zheng L, Rich RL, Campos AD, Myszka DG, Lenardo MJ, Darnay BG, Wu H (2009) E2 interaction and dimerization in the crystal structure of TRAF6. Nat Struct Mol Biol 16: 658-666.
9. Dominguez C BA, Winkler GS, van Schaik FM, Timmers HT, Boelens R. (2004) Structural model of the UbcH5B/CNOT4 complex revealed by combining NMR, mutagenesis, and docking approaches. Structure 12: 633-644.
10.Gazdoiu S, Yamoah K, Wu K, Pan ZQ (2007) Human Cdc34 employs distinct sites to coordinate attachment of ubiquitin to a substrate and assembly of polyubiquitin chains. Mol Cell Biol 27: 7041-7052.
11.Huang DT AO, Hunt HW, Taherbhoy AM, Duda DM, Scott DC, Borg LA, Neale G, Murray PJ, Roussel MF, Schulman BA (2009) E2-RING expansion of the NEDD8 cascade confers specificity to cullin modification. Mol Cell 33: 483-495.
12.Pallante P BM, Troncone G, Kruhoffer M, Orntoft TF, Viglietto G, Caleo A, Migliaccio I, Decaussin-Petrucci M, Santoro M, Palombini L, Fusco A. (2005) UbcH10 overexpression may represent a marker of anaplastic thyroid carcinomas. Br J Cancer 93: 464-471.
13. Pringa E M-NG, Muller U, Harbers K (2001) Interaction of the ring finger-related U-box motif of a nuclear dot protein with ubiquitin-conjugating enzymes. J Biol Chem 276: 19617-19623.
Reference Database for Table S7
1.http://dip.doe-mbi.ucla.edu
2.http://imex.sf.net
3.http://thebiogrid.org
4.http://www.ebi.ac.uk/intact
5.http://www.ncbi.nlm.nih.gov
6.http://www.uniprot.org
